# Supplementary material for: Decreased susceptibility of Plasmodium falciparum to both dihydroartemisinin and lumefantrine in northern Uganda
Source: Nat Commun. 2022 Oct 26;13:6353. doi: 10.1038/s41467-022-33873-x (PMC9605985; doi:10.1038/s41467-022-33873-x)
Supplement: Supplementary file 4 — Source Data [file 41467_2022_33873_MOESM4_ESM.xlsx]

## Sheet: Figure 1
ADM2_EN	N	N WT	N Mix or Mut	% Mix or Mut		derived from:
Agago	36	23	13	36.1		MIP and sanger sequencing available through NCBI (PRJNA655702 and MT857288-MT857721[https://www.ncbi.nlm.nih.gov/nuccore/?term=MT857288:MT857721[pacc])
Amolatar	19	19	0	0		Genotype calls by sample (MIP and Sanger combined) available in PRX-04_k13_data.csv ( https://github.com/PJRosenthalLab/2022_Tumwebaze_NatCom)
Arua	25	24	1	4
Hoima	48	48	0	0
Jinja	50	50	0	0
Kapchorwa	18	18	0	0
Rukiga	14	13	1	7.1
Kaabong	31	23	8	25.8
Koboko	10	10	0	0
Kanungu	42	42	0	0
Kole	41	36	5	12.2
Kasese	40	40	0	0
Katakwi	39	33	6	15.4
Lamwo	32	22	10	31.2
Mubende	24	24	0	0
Tororo	45	45	0	0

## Sheet: Figure 2a
id	LM IC50	region
BUS-019	6.182	Eastern
BUS-020	4.618	Eastern
BUS-021	5.546	Eastern
BUS-022	5.327	Eastern
BUS-023	8.525	Eastern
BUS-025	8.184	Eastern
BUS-026	4.716	Eastern
BUS-027	4.741	Eastern
BUS-029	2.906	Eastern
BUS-030	4.031	Eastern
BUS-031	5.214	Eastern
BUS-033	13.03	Eastern
BUS-034	15.21	Eastern
BUS-035	9.144	Eastern
BUS-036	7.041	Eastern
BUS-040	5.295	Eastern
BUS-041	7.277	Eastern
BUS-042	8.915	Eastern
BUS-043	13.85	Eastern
BUS-045	6.727	Eastern
BUS-047	11.36	Eastern
BUS-049	4.358	Eastern
BUS-050	4.934	Eastern
BUS-051	16.18	Eastern
BUS-052	4.669	Eastern
BUS-053	6.968	Eastern
BUS-054	8.146	Eastern
PAT-004	4.648	Northern
PAT-005	13.74	Northern
PAT-006	5.34	Northern
PAT-007	7.8	Northern
PAT-008	48.49	Northern
PAT-009	12.11	Northern
PAT-012	9.03	Northern
PAT-015	35.24	Northern
PAT-016	14.61	Northern
PAT-017	12.31	Northern
PAT-019	14.08	Northern
PAT-020	6.63	Northern
PAT-021	14.69	Northern
PAT-022	16.81	Northern
PAT-023	37.88	Northern
PAT-024	20	Northern
PAT-025	14.88	Northern
PAT-026	36.91	Northern
PAT-027	44.32	Northern
PAT-029	10.3	Northern
PAT-030	18.44	Northern
PAT-033	89.91	Northern
PAT-034	19.86	Northern
PAT-036	16.02	Northern
PAT-037	43.25	Northern
PAT-038	41.09	Northern
PAT-039	5.98	Northern
PAT-040	11.2	Northern
PAT-042	22.27	Northern
PAT-043	14.65	Northern
PAT-045	31.7	Northern
PAT-046	23.03	Northern
PAT-047	15.34	Northern
PAT-049	5.66	Northern
PAT-050	11.76	Northern
PAT-051	9.04	Northern
PAT-052	8.48	Northern
PAT-053	12.36	Northern
PAT-054	13.34	Northern
PAT-055	14.73	Northern
PAT-056	13.62	Northern
PAT-057	9.39	Northern
PAT-058	13.49	Northern
PAT-059	8.44	Northern
PAT-060	15.34	Northern
PAT-061	12.37	Northern
PAT-062	25.33	Northern
PAT-063	75.28	Northern
PAT-065	20.82	Northern
PBC-138-22Jun21	5.651	Eastern
PBC-395-19Jul21	5.657	Eastern
PBC-403-13Jul21	5.341	Eastern
PBC-463-31May21	4.172	Eastern
PBC-629-11Jun21	4.162	Eastern
TDH-191	15.97	Eastern
TDH-192	11.31	Eastern
TDH-193	11.4	Eastern
TDH-194	11.28	Eastern
TDH-195	8.088	Eastern
TDH-196	10.17	Eastern

## Sheet: Figure 2b
id	weighted_RSA	region
BUS-019	3.14	Eastern
BUS-020	1.31	Eastern
BUS-021	0	Eastern
BUS-022	0.5	Eastern
BUS-023	20.79	Eastern
BUS-024	0	Eastern
BUS-025	15.04	Eastern
BUS-030	2.22	Eastern
BUS-031	3.23	Eastern
BUS-033	0.81	Eastern
BUS-034	0	Eastern
BUS-035	7.37	Eastern
BUS-036	0.57	Eastern
BUS-037	0	Eastern
BUS-038	1.49	Eastern
BUS-039	0.89	Eastern
BUS-040	3.09	Eastern
BUS-041	20.15	Eastern
BUS-042	1.44	Eastern
BUS-043	7.75	Eastern
BUS-054	5.74	Eastern
PAT-002	3.87	Northern
PAT-003	2.51	Northern
PAT-004	1.57	Northern
PAT-005	5.82	Northern
PAT-006	0.85	Northern
PAT-007	1.78	Northern
PAT-008	0	Northern
PAT-009	1.22	Northern
PAT-010	1.51	Northern
PAT-012	3.41	Northern
PAT-014	2.08	Northern
PAT-015	0.77	Northern
PAT-016	0	Northern
PAT-017	1.67	Northern
PAT-018	0	Northern
PAT-019	7.27	Northern
PAT-020	2.76	Northern
PAT-021	7.37	Northern
PAT-022	8.44	Northern
PAT-023	0.35	Northern
PAT-024	0.56	Northern
PAT-025	14.32	Northern
PAT-026	3.21	Northern
PAT-027	1.35	Northern
PAT-028	4.33	Northern
PAT-029	0	Northern
PAT-030	43.08	Northern
PAT-033	0.42	Northern
PAT-034	0.99	Northern
PAT-036	0.69	Northern
PAT-037	12.59	Northern
PAT-038	0	Northern
PAT-039	5.15	Northern
PAT-040	3.52	Northern
PAT-041	2.59	Northern
PAT-042	6.03	Northern
PAT-043	6.11	Northern
PAT-045	4.07	Northern
PAT-046	0	Northern
PAT-047	14.96	Northern
PAT-048	0	Northern
PAT-049	1.41	Northern
PAT-050	7.64	Northern
PAT-051	6.56	Northern
PAT-052	16.32	Northern
PAT-053	6.67	Northern
PAT-056	0	Northern
PAT-057	2.43	Northern
PAT-058	3.92	Northern
PAT-059	0	Northern
PAT-061	24.78	Northern
PAT-065	0.95	Northern
PBC-138-22Jun21	2.26	Eastern
PBC-395-19Jul21	0.41	Eastern
PBC-403-13Jul21	8.37	Eastern
PBC-463-31May21	0.6	Eastern
TDH-191	6.48	Eastern
TDH-193	0.78	Eastern
TDH-194	0.36	Eastern
TDH-196	1.27	Eastern

## Sheet: Figure 3ab
id	weighted_RSA	Genotype (WT or Mix/Mut)	Genotype (WT, Mix, Mut)
BUS-019	3.14	WT	WT
BUS-020	1.31	WT	WT
BUS-021	0	WT	WT
BUS-022	0.5	WT	WT
BUS-023	20.79	WT	WT
BUS-024	0	WT	WT
BUS-025	15.04	C469Y	469Y
BUS-030	2.22	WT	WT
BUS-031	3.23	WT	WT
BUS-033	0.81	WT	WT
BUS-034	0	WT	WT
BUS-035	7.37	WT	WT
BUS-036	0.57	WT	WT
BUS-037	0	NA	NA
BUS-038	1.49	NA	NA
BUS-039	0.89	NA	NA
BUS-040	3.09	WT	WT
BUS-041	20.15	WT	WT
BUS-042	1.44	WT	WT
BUS-043	7.75	WT	WT
BUS-054	5.74	WT	WT
PAT-002	3.87	NA	NA
PAT-003	2.51	C469Y	C469Y
PAT-004	1.57	C469Y	C469Y
PAT-005	5.82	WT	WT
PAT-006	0.85	WT	WT
PAT-007	1.78	WT	WT
PAT-008	0	C469Y	C469Y
PAT-009	1.22	WT	WT
PAT-010	1.51	WT	WT
PAT-012	3.41	C469Y	C469Y
PAT-014	2.08	WT	WT
PAT-015	0.77	WT	WT
PAT-016	0	WT	WT
PAT-017	1.67	WT	WT
PAT-018	0	WT	WT
PAT-019	7.27	WT	WT
PAT-020	2.76	WT	WT
PAT-021	7.37	A675V	A675V
PAT-022	8.44	C469Y	469Y
PAT-023	0.35	WT	WT
PAT-024	0.56	WT	WT
PAT-025	14.32	C469Y	469Y
PAT-026	3.21	C469Y	469Y
PAT-027	1.35	C469Y	C469Y
PAT-028	4.33	WT	WT
PAT-029	0	WT	WT
PAT-030	43.08	WT	WT
PAT-033	0.42	NA	NA
PAT-034	0.99	NA	NA
PAT-036	0.69	NA	NA
PAT-037	12.59	C469Y	469Y
PAT-038	0	WT	WT
PAT-039	5.15	C469Y	469Y
PAT-040	3.52	C469Y	469Y
PAT-041	2.59	WT	WT
PAT-042	6.03	WT	WT
PAT-043	6.11	C469Y	469Y
PAT-045	4.07	A675V	A675V
PAT-046	0	C469Y	469Y
PAT-047	14.96	WT	WT
PAT-048	0	A675V	675V
PAT-049	1.41	WT	WT
PAT-050	7.64	A675V	A675V
PAT-051	6.56	WT	WT
PAT-052	16.32	WT	WT
PAT-053	6.67	C469Y	C469Y
PAT-056	0	A675V	A675V
PAT-057	2.43	C469Y	C469Y
PAT-058	3.92	C469Y	C469Y
PAT-059	0	WT	WT
PAT-061	24.78	C469Y	469Y
PAT-065	0.95	WT	WT
PBC-138-22Jun21	2.26	WT	WT
PBC-395-19Jul21	0.41	WT	WT
PBC-403-13Jul21	8.37	WT	WT
PBC-463-31May21	0.6	WT	WT
TDH-191	6.48	A675V	675V
TDH-193	0.78	WT	WT
TDH-194	0.36	WT	WT
TDH-196	1.27	WT	WT

## Sheet: Figure 4ac
id	weighted_RSA	any_coronin	any_fp2a
BUS-021	0	1	1
BUS-022	0.5	0	1
BUS-023	20.79	1	1
BUS-024	0	NA	0
BUS-025	15.04	0	1
BUS-030	2.22	0	1
BUS-031	3.23	0	1
BUS-033	0.81	0	1
BUS-034	0	0	1
BUS-035	7.37	1	1
BUS-036	0.57	1	1
BUS-040	3.09	0	0
BUS-041	20.15	0	1
BUS-042	1.44	NA	NA
BUS-043	7.75	0	1
PAT-003	2.51	0	1
PAT-004	1.57	NA	NA
PAT-005	5.82	0	1
PAT-006	0.85	NA	1
PAT-007	1.78	1	1
PAT-008	0	0	1
PAT-009	1.22	0	1
PAT-010	1.51	NA	NA
PAT-012	3.41	0	1
PAT-014	2.08	NA	NA
PAT-015	0.77	0	0
PAT-016	0	0	0
PAT-017	1.67	0	1
PAT-018	0	NA	0
PAT-019	7.27	0	1
PAT-020	2.76	0	1
PAT-021	7.37	1	1
PAT-022	8.44	0	0
PAT-023	0.35	0	1
PAT-024	0.56	0	0
PAT-025	14.32	1	0
PAT-026	3.21	NA	0
PAT-027	1.35	0	1
PAT-028	4.33	NA	0
PAT-029	0	NA	0
PAT-030	43.08	0	1
PAT-037	12.59	1	1
PAT-038	0	0	0
PAT-039	5.15	0	1
PAT-040	3.52	0	1
PAT-041	2.59	1	0
PAT-042	6.03	0	1
PAT-043	6.11	1	1
PAT-045	4.07	1	1
PAT-046	0	0	1
PAT-047	14.96	0	1
PAT-048	0	NA	0
PAT-049	1.41	1	1
PAT-050	7.64	1	1
PAT-051	6.56	1	1
PAT-052	16.32	1	1
PAT-053	6.67	0	1
PAT-056	0	1	0
PAT-057	2.43	0	1
PAT-058	3.92	0	1
PAT-059	0	NA	0
PAT-061	24.78	1	1
PAT-065	0.95	0	1
PBC-138-22Jun21	2.26	0	1
PBC-395-19Jul21	0.41	0	1
PBC-403-13Jul21	8.37	NA	NA
TDH-191	6.48	1	0
TDH-193	0.78	0	1
TDH-194	0.36	0	1

## Sheet: Figure 4bd
id	weighted_RSA	all_WT_469	all_WT_675	any_coronin	any_fp2a
BUS-021	0	0	0	1	1
BUS-022	0.5	0	0	0	1
BUS-023	20.79	0	0	1	1
BUS-024	0	0	0	NA	0
BUS-025	15.04	1	NA	2	3
BUS-030	2.22	0	0	0	1
BUS-031	3.23	0	0	0	1
BUS-033	0.81	0	0	0	1
BUS-034	0	0	0	0	1
BUS-035	7.37	0	0	1	1
BUS-036	0.57	0	0	1	1
BUS-040	3.09	0	0	0	0
BUS-041	20.15	0	0	0	1
BUS-042	1.44	0	0	NA	NA
BUS-043	7.75	0	0	0	1
PAT-003	2.51	1	NA	2	3
PAT-004	1.57	1	NA	NA	NA
PAT-005	5.82	0	0	0	1
PAT-006	0.85	0	0	NA	1
PAT-007	1.78	0	0	1	1
PAT-008	0	1	NA	2	3
PAT-009	1.22	0	0	0	1
PAT-010	1.51	0	0	NA	NA
PAT-012	3.41	1	NA	2	3
PAT-014	2.08	NA	NA	NA	NA
PAT-015	0.77	0	0	0	0
PAT-016	0	0	0	0	0
PAT-017	1.67	0	0	0	1
PAT-018	0	0	0	NA	0
PAT-019	7.27	0	0	0	1
PAT-020	2.76	0	0	0	1
PAT-021	7.37	NA	1	5	5
PAT-022	8.44	1	NA	2	2
PAT-023	0.35	0	0	0	1
PAT-024	0.56	0	0	0	0
PAT-025	14.32	1	NA	3	2
PAT-026	3.21	1	NA	NA	2
PAT-027	1.35	1	NA	2	3
PAT-028	4.33	0	0	NA	0
PAT-029	0	0	0	NA	0
PAT-030	43.08	0	0	0	1
PAT-037	12.59	1	NA	3	3
PAT-038	0	0	0	0	0
PAT-039	5.15	1	NA	2	3
PAT-040	3.52	1	NA	2	3
PAT-041	2.59	0	0	1	0
PAT-042	6.03	0	0	0	1
PAT-043	6.11	1	NA	3	3
PAT-045	4.07	NA	1	5	5
PAT-046	0	1	NA	2	3
PAT-047	14.96	0	0	0	1
PAT-048	0	NA	1	NA	4
PAT-049	1.41	0	0	1	1
PAT-050	7.64	1	1	3	3
PAT-051	6.56	0	0	1	1
PAT-052	16.32	0	0	1	1
PAT-053	6.67	1	1	2	3
PAT-056	0	NA	1	5	4
PAT-057	2.43	1	NA	2	3
PAT-058	3.92	1	NA	2	3
PAT-059	0	0	0	NA	0
PAT-061	24.78	1	NA	3	3
PAT-065	0.95	0	0	0	1
PBC-138-22Jun21	2.26	0	0	0	1
PBC-395-19Jul21	0.41	0	0	0	1
PBC-403-13Jul21	8.37	NA	NA	NA	NA
TDH-191	6.48	NA	1	5	4
TDH-193	0.78	0	0	0	1
TDH-194	0.36	0	0	0	1

## Sheet: Figure 5a
id	LM IC50	Genotype (WT or Mix/Mut)	Genotype (WT, Mix, Mut)
BUS-019	6.182	WT	WT
BUS-020	4.618	WT	WT
BUS-021	5.546	WT	WT
BUS-022	5.327	WT	WT
BUS-023	8.525	WT	WT
BUS-025	8.184	C469Y	469Y
BUS-026	4.716	WT	WT
BUS-027	4.741	WT	WT
BUS-029	2.906	WT	WT
BUS-030	4.031	WT	WT
BUS-031	5.214	WT	WT
BUS-033	13.03	WT	WT
BUS-034	15.21	WT	WT
BUS-035	9.144	WT	WT
BUS-036	7.041	WT	WT
BUS-040	5.295	WT	WT
BUS-041	7.277	WT	WT
BUS-042	8.915	WT	WT
BUS-043	13.85	WT	WT
BUS-045	6.727	WT	WT
BUS-047	11.36	WT	WT
BUS-049	4.358	WT	WT
BUS-050	4.934	WT	WT
BUS-051	16.18	WT	WT
BUS-052	4.669	WT	WT
BUS-053	6.968	WT	WT
BUS-054	8.146	WT	WT
PAT-004	4.648	C469Y	C469Y
PAT-005	13.74	WT	WT
PAT-006	5.34	WT	WT
PAT-007	7.8	WT	WT
PAT-008	48.49	C469Y	C469Y
PAT-009	12.11	WT	WT
PAT-012	9.03	C469Y	C469Y
PAT-015	35.24	WT	WT
PAT-016	14.61	WT	WT
PAT-017	12.31	WT	WT
PAT-019	14.08	WT	WT
PAT-020	6.63	WT	WT
PAT-021	14.69	A675V	A675V
PAT-022	16.81	C469Y	469Y
PAT-023	37.88	WT	WT
PAT-024	20	WT	WT
PAT-025	14.88	C469Y	469Y
PAT-026	36.91	C469Y	469Y
PAT-027	44.32	C469Y	C469Y
PAT-029	10.3	WT	WT
PAT-030	18.44	WT	WT
PAT-033	89.91	NA	NA
PAT-034	19.86	NA	NA
PAT-036	16.02	NA	NA
PAT-037	43.25	C469Y	469Y
PAT-038	41.09	WT	WT
PAT-039	5.98	C469Y	469Y
PAT-040	11.2	C469Y	469Y
PAT-042	22.27	WT	WT
PAT-043	14.65	C469Y	469Y
PAT-045	31.7	A675V	A675V
PAT-046	23.03	C469Y	469Y
PAT-047	15.34	WT	WT
PAT-049	5.66	WT	WT
PAT-050	11.76	A675V	A675V
PAT-051	9.04	WT	WT
PAT-052	8.48	WT	WT
PAT-053	12.36	C469Y	C469Y
PAT-054	13.34	WT	WT
PAT-055	14.73	WT	WT
PAT-056	13.62	A675V	A675V
PAT-057	9.39	C469Y	C469Y
PAT-058	13.49	C469Y	C469Y
PAT-059	8.44	WT	WT
PAT-060	15.34	A675V	A675V
PAT-061	12.37	C469Y	469Y
PAT-062	25.33	WT	WT
PAT-063	75.28	WT	WT
PAT-065	20.82	WT	WT
PBC-138-22Jun21	5.651	WT	WT
PBC-395-19Jul21	5.657	WT	WT
PBC-403-13Jul21	5.341	WT	WT
PBC-463-31May21	4.172	WT	WT
PBC-629-11Jun21	4.162	WT	WT
TDH-191	15.97	A675V	675V
TDH-192	11.31	WT	WT
TDH-193	11.4	WT	WT
TDH-194	11.28	WT	WT
TDH-195	8.088	WT	WT
TDH-196	10.17	WT	WT

## Sheet: Table 1
id	day_collection	Age_yrs	Sex	Parasitemia	median_coi	time_to_assay	region	Category
BC1-1001-19Feb16	2016-02-19	1.23	2	17	2		Eastern	IC50_only
BC1-1002-08Mar17	2017-03-08	2.21	2	1.9	3		Eastern	IC50_only
BC1-1003-22Jan16	2016-01-22	1.2	1	3.4			Eastern	IC50_only
BC1-1008-02Jul17	2017-07-02	2.54	1	5.6	3		Eastern	IC50_only
BC1-1008-18Mar17	2017-03-18	2.25	1				Eastern	IC50_only
BC1-1008-21May16	2016-05-21	1.43	1	2.1	4		Eastern	IC50_only
BC1-1011-08Jun17	2017-06-08	2.45	2		2		Eastern	IC50_only
BC1-1012-13Jul17	2017-07-13	2.58	1	4.7	2		Eastern	IC50_only
BC1-1012-26Jun17	2017-06-26	2.54	1		2		Eastern	IC50_only
BC1-1015-26Apr17	2017-04-26	2.38	1		2		Eastern	IC50_only
BC1-1017-27Apr17	2017-04-27	2.39	1		3		Eastern	IC50_only
BC1-1026-02May17	2017-05-02	2.39	1		2		Eastern	IC50_only
BC1-1026-06Jul17	2017-07-06	2.57	1		2		Eastern	IC50_only
BC1-1028-26Mar17	2017-03-26	2.41	2		4		Eastern	IC50_only
BC1-1033-05Jul17	2017-07-05	2.56	2		2		Eastern	IC50_only
BC1-1036-11Apr16	2016-04-11	1.44	2		3		Eastern	IC50_only
BC1-1036-16May16	2016-05-16	1.54	2		2		Eastern	IC50_only
BC1-1073-27Jun16	2016-06-27	1.46	1		2		Eastern	IC50_only
BC1-1075-08Aug16	2016-08-08	0.66	2		2		Eastern	IC50_only
BC1-1075-21Apr17	2017-04-21	2.36	2	6.8			Eastern	IC50_only
BC1-1075-22Dec15	2015-12-22	1.03	2	1.8			Eastern	IC50_only
BC1-1075-24May16	2016-05-24	1.45	2	22.4	3		Eastern	IC50_only
BC1-1081-23Apr17	2017-04-23	2.37	1		2		Eastern	IC50_only
BC1-1086-19Apr17	2017-04-19	2.32	1	1.2	3		Eastern	IC50_only
BC1-1090-17Jun17	2017-06-17	2.47	2		2		Eastern	IC50_only
BC1-1095-06Jul17	2017-07-06	2.6	1		2		Eastern	IC50_only
BC1-1095-08Jun17	2017-06-08	2.52	1		3		Eastern	IC50_only
BC1-1096-09Mar16	2016-03-09	1.25	2	0.5	2		Eastern	IC50_only
BC1-1096-13Jul17	2017-07-13	2.6	2	1.8	2		Eastern	IC50_only
BC1-1096-22May17	2017-05-22	2.45	2	6	2		Eastern	IC50_only
BC1-1104-03Aug16	2016-08-03	1.6	2		2		Eastern	IC50_only
BC1-1104-13Jul17	2017-07-13	2.54	2	9.6	4		Eastern	IC50_only
BC1-1113-28Jun17	2017-06-28	2.44	1		2		Eastern	IC50_only
BC1-1114-04Jul17	2017-07-04	2.53	2		2		Eastern	IC50_only
BC1-1114-25Apr17	2017-04-25	2.34	2		2		Eastern	IC50_only
BC1-1115-13Jun17	2017-06-13	2.41	1		3		Eastern	IC50_only
BC1-1115-20Apr17	2017-04-20	2.26	1	5.9			Eastern	IC50_only
BC1-1117-10Nov16	2016-11-10	1.85	2	4.3	2		Eastern	IC50_only
BC1-1117-18Apr17	2017-04-18	2.28	2		2		Eastern	IC50_only
BC1-1117-19Jul16	2016-07-19	1.53	2		3		Eastern	IC50_only
BC1-1117-22Mar17	2017-03-22	2.21	2		2		Eastern	IC50_only
BC1-1117-23May16	2016-05-23	1.38	2		3		Eastern	IC50_only
BC1-1118-28Jun17	2017-06-28	2.42	2		2		Eastern	IC50_only
BC1-1122-22Aug17	2017-08-22	2.64	1				Eastern	IC50_only
BC1-1125-10Jan17	2017-01-10	1.99	1				Eastern	IC50_only
BC1-1131-31Jul17	2017-07-31	2.78	1		3		Eastern	IC50_only
BC1-1133-08May17	2017-05-08	2.26	1		1		Eastern	IC50_only
BC1-1133-12Jul16	2016-07-12	1.44	1				Eastern	IC50_only
BC1-1134-24Apr17	2017-04-24	2.34	1	7.3	2		Eastern	IC50_only
BC1-1141-13Jul17	2017-07-13	2.45	2	3.4	2		Eastern	IC50_only
BC1-1141-22May17	2017-05-22	2.31	2	2.7	2		Eastern	IC50_only
BC1-1144-07Jul17	2017-07-07	2.4	1		2		Eastern	IC50_only
BC1-1145-03Jun16	2016-06-03	1.41	1		3		Eastern	IC50_only
BC1-1161-20Jun17	2017-06-20	2.37	1		2		Eastern	IC50_only
BC1-1163-03Aug17	2017-08-03	2.61	1	6.9	2		Eastern	IC50_only
BC1-1163-19Jun17	2017-06-19	2.49	1		2		Eastern	IC50_only
BC1-1163-21Jun16	2016-06-21	1.5	1		2		Eastern	IC50_only
BC1-1164-08Jun17	2017-06-08	2.36	1		2		Eastern	IC50_only
BC1-1164-17May17	2017-05-17	2.3	1		2		Eastern	IC50_only
BC1-1165-08Apr17	2017-04-08	2.27	2	1.7	2		Eastern	IC50_only
BC1-1168-02Jan17	2017-01-02	1.92	1	1.3	3		Eastern	IC50_only
BC1-1174-14Jun16	2016-06-14	1.45	2		2		Eastern	IC50_only
BC1-1174-24Jun17	2017-06-24	2.48	2		3		Eastern	IC50_only
BC1-1177-23May16	2016-05-23	1.3	2	3.1	3		Eastern	IC50_only
BC1-1184-01Jul16	2016-07-01	1.53	1		2		Eastern	IC50_only
BC1-1184-26Apr17	2017-04-26	2.35	1		8		Eastern	IC50_only
BC1-1184-26Aug16	2016-08-26	1.69	1		2		Eastern	IC50_only
BC1-1184-26Jul16	2016-07-26	1.6	1		2		Eastern	IC50_only
BC1-1190-20Mar17	2017-03-20	2.19	2		3		Eastern	IC50_only
BC1-1190-25Apr17	2017-04-25	2.29	2	5.2	3		Eastern	IC50_only
BC1-1193-29Jun16	2016-06-29	1.49	2		5		Eastern	IC50_only
BC1-1197-01Mar16	2016-03-01	1.06	1	2.6	2		Eastern	IC50_only
BC1-1197-13Jan18	2018-01-13	2.92	1	5.4	4		Eastern	IC50_only
BC1-1197-20Apr17	2017-04-20	2.19	1	5.8	4		Eastern	IC50_only
BC1-1197-27Jun16	2016-06-27	1.38	1		2		Eastern	IC50_only
BC1-1197-27May16	2016-05-27	1.3	1		1		Eastern	IC50_only
BC1-1207-06Dec16	2016-12-06	1.83	2				Eastern	IC50_only
BC1-1207-23Apr16	2016-04-23	1.21	2	2	2		Eastern	IC50_only
BC1-1207-24Jun16	2016-06-24	1.38	2		2		Eastern	IC50_only
BC1-1219-08Jun17	2017-06-08	2.44	2		2		Eastern	IC50_only
BC1-1229-08Jan16	2016-01-08	1.04	2	0.4	2		Eastern	IC50_only
BC1-1229-31May16	2016-05-31	1.44	2	1.8	2		Eastern	IC50_only
BC1-1236-16Apr17	2017-04-16	2.16	2		2		Eastern	IC50_only
BC1-1238-25Apr17	2017-04-25	2.21	2	4.5	2		Eastern	IC50_only
BC1-1245-30Jun16	2016-06-30	1.39	1		2		Eastern	IC50_only
BC1-1250-30Dec16	2016-12-30	1.87	1	3.9	1		Eastern	IC50_only
BC1-1253-20May16	2016-05-20	1.25	1		2		Eastern	IC50_only
BC1-1253-24Jun17	2017-06-24	2.34	1		4		Eastern	IC50_only
BC1-1259-04Jul16	2016-07-04	1.44	2		2		Eastern	IC50_only
BC1-1259-09Jan18	2018-01-09	2.95	2	1.4	2		Eastern	IC50_only
BC1-1264-29Dec17	2017-12-29	2.86	2		2		Eastern	IC50_only
BC1-1266-20Jan18	2018-01-20	2.98	1	1.1	2		Eastern	IC50_only
BC1-1271-17Dec15	2015-12-17	0.79	2	1.7			Eastern	IC50_only
BC1-1271-20Jun16	2016-06-20	1.3	2				Eastern	IC50_only
BC1-1271-27Mar16	2016-03-27	1.07	2	2.5	3		Eastern	IC50_only
BC1-1272-27Apr17	2017-04-27	2.13	2		4		Eastern	IC50_only
BC1-1275-06Jan17	2017-01-06	1.82	2		2		Eastern	IC50_only
BC1-1275-25Apr17	2017-04-25	2.12	2	2.3	2		Eastern	IC50_only
BC1-1278-04Apr17	2017-04-04	2.09	2	8.6	2		Eastern	IC50_only
BC1-1278-13Jun16	2016-06-13	1.28	2		2		Eastern	IC50_only
BC1-1279-28Jun16	2016-06-28	1.3	1		2		Eastern	IC50_only
BC1-1280-07Jul17	2017-07-07	2.34	1		3		Eastern	IC50_only
BC1-1283-29Jun16	2016-06-29	1.27	1		2		Eastern	IC50_only
BC1-1295-09Dec15	2015-12-09	0.69	2	0.3	2		Eastern	IC50_only
BC1-1296-20Jul16	2016-07-20	1.37	1		8		Eastern	IC50_only
BC1-1296-29May17	2017-05-29	2.23	1		5		Eastern	IC50_only
BC1-1299-23Jun17	2017-06-23	2.3	2		3		Eastern	IC50_only
BC1-1299-29Oct17	2017-10-29	2.65	2		2		Eastern	IC50_only
BC1-1309-04Jul17	2017-07-04	2.3	2		3		Eastern	IC50_only
BC1-1311-21Aug17	2017-08-21	2.41	2		1		Eastern	IC50_only
BC1-1311-23Jun17	2017-06-23	2.25	2		2		Eastern	IC50_only
BC1-1319-04Jul16	2016-07-04	1.27	2		4		Eastern	IC50_only
BC1-1336-13Jul17	2017-07-13	2.24	1	6.4	2		Eastern	IC50_only
BC1-1341-05Jul17	2017-07-05	2.25	1		2		Eastern	IC50_only
BC1-1341-31Jul17	2017-07-31	2.32	1	5.4	2		Eastern	IC50_only
BC1-1344-28Apr17	2017-04-28	2.03	2		2		Eastern	IC50_only
BC1-1348-10May16	2016-05-10	1.14	1	8.1	2		Eastern	IC50_only
BC1-1348-21Jan16	2016-01-21	0.81	1	3			Eastern	IC50_only
BC1-1348-22Apr17	2017-04-22	2.09	1	0.4	1		Eastern	IC50_only
BC1-1348-27May16	2016-05-27	1.19	1	2.8	2		Eastern	IC50_only
BC1-1348-29Jun16	2016-06-29	1.28	1		2		Eastern	IC50_only
BC1-1350-23Jun17	2017-06-23	2.24	1	12.3	4		Eastern	IC50_only
BC1-1350-25Apr17	2017-04-25	2.08	1		4		Eastern	IC50_only
BC1-1355-27Apr16	2016-04-27	1	1		2		Eastern	IC50_only
BC1-1358-23Jun17	2017-06-23	2.19	2		3		Eastern	IC50_only
BC1-1359-25Jun17	2017-06-25	2.2	2		2		Eastern	IC50_only
BC1-1375-19Jun17	2017-06-19	2.24	2		2		Eastern	IC50_only
BC1-1378-31Jul17	2017-07-31	2.29	1	6.5	2		Eastern	IC50_only
BC1-1380-21Jun17	2017-06-21	2.26	1		2		Eastern	IC50_only
BC1-1380-27Jun16	2016-06-27	1.27	1		4		Eastern	IC50_only
BC1-2015-16May17	2017-05-16	2.43	1		2		Eastern	IC50_only
BC1-2189-03Jul17	2017-07-03	2.54	2		3		Eastern	IC50_only
BC1-2189-11Oct17	2017-10-11	2.81	2	1.5	1		Eastern	IC50_only
BC1-2331-20May17	2017-05-20	2.17	1		2		Eastern	IC50_only
BC1-2337-27Jun17	2017-06-27	2.38	2		2		Eastern	IC50_only
BUS-001	2021-04-21	0.67	1	2.5	4		Eastern	IC50_only
BUS-002	2021-04-21	8	2	4.5	2		Eastern	IC50_only
BUS-003	2021-04-23	2.5	1	20	3		Eastern	IC50_only
BUS-004	2021-04-23	35	2	2	1		Eastern	IC50_only
BUS-005	2021-04-26	9	2	4	2		Eastern	IC50_only
BUS-006	2021-04-28	11	2	2.3	3		Eastern	IC50_only
BUS-007	2021-04-28	2.5	2	5.5	5		Eastern	IC50_only
BUS-008	2021-05-04	2.5	1	4.2	8		Eastern	IC50_only
BUS-009	2021-05-04	18	2	1.2	2		Eastern	IC50_only
BUS-010	2021-05-06	5	2	4.6	3		Eastern	IC50_only
BUS-011	2021-05-06	1.33	1	1.4	2		Eastern	IC50_only
BUS-012	2021-05-11	2.92	2	3.6	2		Eastern	IC50_only
BUS-013	2021-05-11	7	2	2.4	4		Eastern	IC50_only
BUS-015	2021-05-20	6	2	1.3	4		Eastern	IC50_only
BUS-016	2021-05-20	8	1	1.3	2		Eastern	IC50_only
BUS-017	2021-05-26	6	2	0.5	3		Eastern	IC50_only
BUS-019	2021-05-31	3.42	2	5.2	2		Eastern	IC50_only
BUS-020	2021-05-31	15	2	4.7	2		Eastern	IC50_only
BUS-021	2021-06-01	5	2	11.3	4		Eastern	IC50_only
BUS-022	2021-06-01	6	1	3.1	2		Eastern	IC50_only
BUS-023	2021-06-08	7	1	3.7	4		Eastern	IC50_only
BUS-025	2021-06-08	7	1	1.5	2		Eastern	IC50_only
BUS-026	2021-06-14	3	2	2.5	3		Eastern	IC50_only
BUS-027	2021-06-14	6	2	1.9	2		Eastern	IC50_only
BUS-029	2021-06-21	18	2	2.3	2		Eastern	IC50_only
BUS-030	2021-06-22	4	1	10.8	2		Eastern	IC50_only
BUS-031	2021-06-22	2.92	1	9.16	2		Eastern	IC50_only
BUS-033	2021-07-05	2.17	2	2.32	2		Eastern	IC50_only
BUS-034	2021-07-06	5	2	1	4		Eastern	IC50_only
BUS-035	2021-07-06	4	2	2.28	2		Eastern	IC50_only
BUS-036	2021-07-07	4	2	2.54	2		Eastern	IC50_only
BUS-040	2021-07-13	3	1	1.83	2		Eastern	IC50_only
BUS-041	2021-07-13	5	1	1.73	2		Eastern	IC50_only
BUS-042	2021-07-19	11	2	1.3	2		Eastern	IC50_only
BUS-043	2021-07-19	11	2	3.2	2		Eastern	IC50_only
BUS-045	2021-08-04	17	2	3.7	2		Eastern	IC50_only
BUS-047	2021-08-11	5	1	3.4	2		Eastern	IC50_only
BUS-049	2021-08-11	2.67	1	3.8	2		Eastern	IC50_only
BUS-050	2021-08-12	10	1	0.65	2		Eastern	IC50_only
BUS-051	2021-08-12	2	1	4.75	3		Eastern	IC50_only
BUS-052	2021-08-12	4	2	1.15	3		Eastern	IC50_only
BUS-053	2021-08-16	7	1	1.2	2		Eastern	IC50_only
BUS-054	2021-08-16	3.5	2	1.45	5		Eastern	IC50_only
MAS-001	2016-11-03		2	1.8	3		Eastern	IC50_only
MAS-003	2016-11-07	9	1	1.4	2		Eastern	IC50_only
MAS-004	2016-11-07	1.58	2	8.7	2		Eastern	IC50_only
MAS-005	2016-11-07	7	1	0.9	3		Eastern	IC50_only
MAS-006	2016-11-07	3.67	2	2.3			Eastern	IC50_only
MAS-008	2016-11-14	2.58	1	2.4	5		Eastern	IC50_only
MAS-009	2016-11-22	2	2	2.5	9		Eastern	IC50_only
MAS-010	2016-11-22	1.25	1	2.5	3		Eastern	IC50_only
MAS-011	2016-12-01	7	1	4	4		Eastern	IC50_only
MAS-012	2016-12-01	5	1	1.2	1		Eastern	IC50_only
MAS-013	2016-12-07	1.67	1	2	5		Eastern	IC50_only
MAS-014	2016-12-07	0.67	1	12	2		Eastern	IC50_only
MAS-018	2016-12-20	4	1	4.8	3		Eastern	IC50_only
MAS-019	2016-12-23	2.5	2	2.1	2		Eastern	IC50_only
MAS-020	2016-12-23	0.58	1	4	4		Eastern	IC50_only
MAS-021	2016-12-23	13	2	1	3		Eastern	IC50_only
MAS-022	2016-12-27	1.17	2	1.2	3		Eastern	IC50_only
MAS-023	2017-01-03	6	2	1.4	2.5		Eastern	IC50_only
MAS-024	2017-01-03	1	2	2.4	2		Eastern	IC50_only
MAS-025	2017-01-03	3	1	7.1	8		Eastern	IC50_only
MAS-026	2017-01-10	1.58	2	6	2		Eastern	IC50_only
MAS-027	2017-01-10	3	1	6.4	6		Eastern	IC50_only
MAS-028	2017-01-10	4	1	1.8	4		Eastern	IC50_only
MAS-029	2017-01-10	2	2	3.1			Eastern	IC50_only
MAS-030	2017-01-20	1.5	2	5.3	3		Eastern	IC50_only
MAS-032	2017-01-24	6	2	1.8	3		Eastern	IC50_only
MAS-034	2017-01-25	0.83	2	1.3			Eastern	IC50_only
MAS-036	2017-02-01	5	2	5.4	4		Eastern	IC50_only
MAS-038	2017-02-07	3	1	4.2	2		Eastern	IC50_only
MAS-040	2017-02-14	0.75	1	3.7	2		Eastern	IC50_only
MAS-041	2017-02-14	1.17	2	0.9			Eastern	IC50_only
MAS-042	2017-02-16	12	2	3.2			Eastern	IC50_only
MAS-043	2017-02-16	3.83	1	2.6	2		Eastern	IC50_only
MAS-044	2017-02-20	2.33	1	7	2		Eastern	IC50_only
MAS-045	2017-02-20	0.5	2	5.7	2		Eastern	IC50_only
MAS-046	2017-03-06	3	2	4.1	2		Eastern	IC50_only
MAS-047	2017-03-06	1.5	1	3	2		Eastern	IC50_only
MAS-048	2017-03-06	0.92	1	2.6			Eastern	IC50_only
MAS-050	2017-03-09	4.5	2	4.6			Eastern	IC50_only
MAS-052	2017-03-16	6	1	3.9	5		Eastern	IC50_only
MAS-053	2017-03-16	4	1	8	2		Eastern	IC50_only
MAS-054	2017-03-22	1.75	1	2.5	2		Eastern	IC50_only
MAS-055	2017-03-22	3	2	2	3		Eastern	IC50_only
MAS-056	2017-03-29	1.5	1	11.6	6		Eastern	IC50_only
MAS-057	2017-03-29	9.5	2	3.2	6		Eastern	IC50_only
MAS-059	2017-04-07	4	2	4.1	3		Eastern	IC50_only
MAS-061	2017-04-19	9	2	2.2	2		Eastern	IC50_only
MAS-063	2017-05-10	2	2	4.5			Eastern	IC50_only
MAS-064	2017-05-10	2.5	2	10.9	4		Eastern	IC50_only
MAS-065	2017-05-10	11	2	3.2	3		Eastern	IC50_only
MAS-066	2017-05-17	13	1	1	2		Eastern	IC50_only
MAS-067	2017-05-17	3	1	2	1		Eastern	IC50_only
MAS-069	2017-05-25	6	1	3			Eastern	IC50_only
MAS-070	2017-05-25	1.5	2	5	2		Eastern	IC50_only
MAS-072	2017-06-01	10	1	2.2	2		Eastern	IC50_only
MAS-074	2017-06-01	1.58	1	1	3		Eastern	IC50_only
MAS-077	2017-06-13	1.17	2	3.1	2		Eastern	IC50_only
MAS-078	2017-06-14	4	1	2.7	2		Eastern	IC50_only
MAS-079	2017-06-14	0.75	2	1.6	2		Eastern	IC50_only
MAS-080	2017-06-14	2	2	3	7		Eastern	IC50_only
MAS-081	2017-07-07	11	2	7	2		Eastern	IC50_only
MAS-082	2017-07-07	0.75	1	8	3		Eastern	IC50_only
MAS-083	2017-07-07	7	2	5.5	4		Eastern	IC50_only
MAS-084	2017-07-07	4	1	2.2	2		Eastern	IC50_only
MAS-085	2017-09-06	6	1	6.7	2		Eastern	IC50_only
MAS-086	2017-09-06	0.75	1	2	3		Eastern	IC50_only
MAS-087	2017-09-06	1.5	1	1			Eastern	IC50_only
MAS-088	2017-09-06	0.75	2	3	2		Eastern	IC50_only
MAS-089	2017-09-13	4	2	9	2		Eastern	IC50_only
MAS-090	2017-09-21	3	2	4.3	2		Eastern	IC50_only
MAS-091	2017-09-29	2	2	2.2	4		Eastern	IC50_only
MAS-092	2017-09-29	3.5	2	1.8	4		Eastern	IC50_only
MAS-094	2017-10-05	6	2	1.6	4		Eastern	IC50_only
MAS-095	2017-10-05	3	2	1.5	3		Eastern	IC50_only
MAS-096	2017-10-05	6	2	8			Eastern	IC50_only
MAS-097	2017-10-10	4	1	1	2		Eastern	IC50_only
MAS-098	2017-10-10	1.75	1	2	3		Eastern	IC50_only
MAS-099	2017-10-10	3	2	2.5	4		Eastern	IC50_only
MAS-100	2017-10-17	1	1	2.4	3		Eastern	IC50_only
MAS-101	2017-10-24	2	1	2	2		Eastern	IC50_only
MAS-102	2017-11-01	5	1	3.6	3		Eastern	IC50_only
MAS-103	2017-11-07	2.75	2	3.7	2		Eastern	IC50_only
MAS-105	2017-11-30	1.67	1	9.4	2		Eastern	IC50_only
MAS-106	2017-11-30	1.92	1	2.5	3		Eastern	IC50_only
MAS-107	2017-11-30	1.75	2	7.9	2		Eastern	IC50_only
MAS-108	2017-11-30	1.33	1	2.7	5		Eastern	IC50_only
MAS-109	2017-11-30	2.25	1	11.5	2		Eastern	IC50_only
MAS-110	2017-11-30	6	1	7.4	4		Eastern	IC50_only
MAS-111	2017-12-11	4	2	1.8	1		Eastern	IC50_only
MAS-112	2017-12-11	3	1	6.4	2		Eastern	IC50_only
MAS-113	2017-12-11	5	1	0.8	3		Eastern	IC50_only
MAS-114	2017-12-12	6	1	1.5	10		Eastern	IC50_only
MAS-115	2017-12-18	3	2	2			Eastern	IC50_only
MAS-116	2017-12-18	0.92	1	2.3	5		Eastern	IC50_only
MAS-117	2017-12-18	0.75	2	1.6			Eastern	IC50_only
MAS-118	2017-12-18	1.17	2	6	10		Eastern	IC50_only
MAS-125	2018-02-08	0.75	1	8.1	4		Eastern	IC50_only
MAS-126	2018-02-08	1.92	1	3.2	2		Eastern	IC50_only
MAS-127	2018-02-14	7	2	3.2	6		Eastern	IC50_only
MAS-128	2018-02-14	3	1	15.4	2		Eastern	IC50_only
MAS-129	2018-02-14	3	1	11.7	10		Eastern	IC50_only
MAS-130	2018-02-22	6	1	1	2		Eastern	IC50_only
MAS-131	2018-02-22	2	1	4.2	5		Eastern	IC50_only
MAS-132	2018-02-26	4	1	3.5	4		Eastern	IC50_only
MAS-133	2018-02-26	1.25	1	2.3	5		Eastern	IC50_only
MAS-134	2018-02-27	4	1	2.9	2		Eastern	IC50_only
MAS-135	2018-02-27	1.17	1	1.8	5		Eastern	IC50_only
MAS-136	2018-02-28	2.17	1	7	5		Eastern	IC50_only
MAS-137	2018-02-28	5	2	3.8	2		Eastern	IC50_only
MAS-138	2018-02-28	1.5	1	0.7	3		Eastern	IC50_only
MAS-139	2018-03-05	4.5	2	1	4		Eastern	IC50_only
MAS-140	2018-03-05	1.5	1	1	7		Eastern	IC50_only
MAS-141	2018-03-05	2.5	2	1	2		Eastern	IC50_only
MAS-142	2018-03-09	3.42	1	1.5	3		Eastern	IC50_only
MAS-143	2018-03-09	0.83	1	5	3		Eastern	IC50_only
MAS-144	2018-03-09	3.33	2	3.8	2		Eastern	IC50_only
MAS-145	2018-03-13	3.33	2	3.5	4		Eastern	IC50_only
MAS-146	2018-03-16	2.58	2	1.3	3		Eastern	IC50_only
MAS-148	2018-03-20	3	2	2	6		Eastern	IC50_only
MAS-152	2018-04-06	1.42	1	2	1		Eastern	IC50_only
MAS-153	2018-04-06	2.5	2	3.2	6		Eastern	IC50_only
MAS-154	2018-04-11	2.5	2	1.8	5		Eastern	IC50_only
MAS-155	2018-04-11	6	2	2.8	5		Eastern	IC50_only
MAS-156	2018-04-17	2.08	1	4.8	2		Eastern	IC50_only
MAS-157	2018-04-17	3.5	1	8.5	12		Eastern	IC50_only
MAS-159	2018-04-20	3	1	2.1	6		Eastern	IC50_only
MAS-161	2018-04-24	3	2	2.6	4		Eastern	IC50_only
MAS-163	2018-04-25	4	2	1	2		Eastern	IC50_only
MAS-164	2018-04-30	7	2	1	2		Eastern	IC50_only
MAS-165	2018-04-30	2	2	3.5	5		Eastern	IC50_only
MAS-166	2018-05-03	3.08	1	3.2	3		Eastern	IC50_only
MAS-167	2018-05-03	2.5	1	2.6	2		Eastern	IC50_only
MAS-168	2018-05-07	6	2	3	11		Eastern	IC50_only
MAS-169	2018-05-07	1.5	2	0.8	2		Eastern	IC50_only
MAS-170	2018-05-09	4	2	3	5		Eastern	IC50_only
MAS-171	2018-05-09	2	1	0.5	2		Eastern	IC50_only
MAS-172	2018-05-14	3	1	6	2		Eastern	IC50_only
MAS-173	2018-05-16	7	1	2.2	2		Eastern	IC50_only
MAS-174	2018-05-16	1.08	1	1	12		Eastern	IC50_only
MAS-175	2018-05-21	7	2	3	7		Eastern	IC50_only
MAS-176	2018-05-21	5	1	3.2	2		Eastern	IC50_only
MAS-177	2018-05-24	1.83	1	3.8	2		Eastern	IC50_only
MAS-179	2018-05-28	4.83	1	1.8	3		Eastern	IC50_only
MAS-180	2018-06-04	3	2	1	3		Eastern	IC50_only
MAS-181	2018-06-04	7	2	2.5	2		Eastern	IC50_only
MAS-182	2018-06-04	4	1	2	4		Eastern	IC50_only
MAS-183	2018-06-07	2.08	2	3.3	2		Eastern	IC50_only
MAS-184	2018-06-08	4	1	3.3	2		Eastern	IC50_only
MAS-185	2018-06-11	0.5	2	3.2	4		Eastern	IC50_only
MAS-186	2018-06-11	7	1	2.8	2		Eastern	IC50_only
MAS-187	2018-06-11	2.83	1	0.4	4		Eastern	IC50_only
MAS-188	2018-06-11	2.83	1	0.9	1		Eastern	IC50_only
MAS-189	2018-06-18	2	1	6	5		Eastern	IC50_only
MAS-191	2018-06-21	5	1	1	4		Eastern	IC50_only
MAS-192	2018-06-25	3.83	1	0.5	2		Eastern	IC50_only
MAS-193	2018-06-25	5	2	4	2		Eastern	IC50_only
MAS-194	2018-06-26	2.17	1	10	10		Eastern	IC50_only
MAS-195	2018-06-28	3	2	2.3	5		Eastern	IC50_only
MAS-196	2018-07-02	7	1	1.2	6		Eastern	IC50_only
MAS-197	2018-07-02	1.25	2	0.5	2		Eastern	IC50_only
MAS-198	2018-07-02	2	1	2.7	4		Eastern	IC50_only
MAS-199	2018-07-02	3	2	4.6	8		Eastern	IC50_only
MAS-200	2018-07-05	3.58	2	1.3	3		Eastern	IC50_only
MAS-201	2018-07-05	6	1	6.8	4		Eastern	IC50_only
MAS-202	2018-07-09	0.75	2	3.7	3		Eastern	IC50_only
MAS-203	2018-07-16	3	1	0.5	4		Eastern	IC50_only
MAS-204	2018-07-16	1	2	3.45	6		Eastern	IC50_only
MAS-205	2018-07-20	1.25	2	3	2		Eastern	IC50_only
MAS-206	2018-07-20	1.58	2	4.85	10		Eastern	IC50_only
MAS-207	2018-07-23	1.5	1	5	2		Eastern	IC50_only
MAS-208	2018-07-23	7	2	0.7	2		Eastern	IC50_only
MAS-209	2018-07-23	6	2	3.7	7		Eastern	IC50_only
MAS-210	2018-07-26	5	2	4.2	3		Eastern	IC50_only
MAS-211	2018-07-26	4	2	4.6	2		Eastern	IC50_only
MAS-212	2018-08-06	7	1	1	4		Eastern	IC50_only
MAS-213	2018-08-06	5	1	1.2	2		Eastern	IC50_only
MAS-214	2018-08-06	1.67	2	3	4		Eastern	IC50_only
MAS-215	2018-08-09	1	1	1	2		Eastern	IC50_only
MAS-216	2018-08-09	1	1	1	3		Eastern	IC50_only
MAS-217	2018-08-10	10	1	0.5	2		Eastern	IC50_only
MAS-218	2018-08-16	1.5	1	8	6		Eastern	IC50_only
MAS-219	2018-08-16	1	1	0.5	2		Eastern	IC50_only
MAS-220	2018-08-20	2	1	1.3	2		Eastern	IC50_only
MAS-221	2018-08-20	2	1	4	2		Eastern	IC50_only
MAS-222	2018-08-23	0.75	2	2	2		Eastern	IC50_only
MAS-223	2018-08-27	1.58	1	4	2		Eastern	IC50_only
MAS-224	2018-08-27	7	2	2.5	3		Eastern	IC50_only
MAS-225	2018-09-04	3	2	2.5	4		Eastern	IC50_only
MAS-226	2018-09-04	6	2	2.9	3		Eastern	IC50_only
MAS-227	2018-09-06	5	2	4	2		Eastern	IC50_only
MAS-228	2018-09-10	6	1	2	3		Eastern	IC50_only
MAS-229	2018-09-13	1.5	2	7	4		Eastern	IC50_only
MAS-230	2018-09-13	1.5	2	1	4		Eastern	IC50_only
MAS-231	2018-09-17	4.33	2	2.3	4		Eastern	IC50_only
MAS-232	2018-09-17	7	1	0.5	2		Eastern	IC50_only
MAS-233	2018-09-20	1.25	2	4	2		Eastern	IC50_only
MAS-234	2018-09-20	1.83	1	3.5	3		Eastern	IC50_only
MAS-235	2018-09-20	7	2	1	1		Eastern	IC50_only
MAS-236	2018-09-24	1.17	1	5	4		Eastern	IC50_only
MAS-237	2018-09-24	18	2	1	3		Eastern	IC50_only
MAS-238	2018-09-26	2	2	1.5	3		Eastern	IC50_only
MAS-239	2018-09-26	2.25	1	2	5		Eastern	IC50_only
MAS-240	2018-09-27	6	1	1	2		Eastern	IC50_only
MAS-241	2018-09-27	14	2	1.5	2		Eastern	IC50_only
MAS-242	2018-09-27	10	2	1.3	6		Eastern	IC50_only
MAS-243	2018-09-28	1	2	3	3		Eastern	IC50_only
MAS-244	2018-10-01	1	1	5	2		Eastern	IC50_only
MAS-245	2018-10-04	5	1	8	2		Eastern	IC50_only
MAS-246	2018-10-04	2.75	1	2	2		Eastern	IC50_only
MAS-247	2018-10-04	1	2	8	2		Eastern	IC50_only
MAS-249	2018-10-10	2	2	2.8	3		Eastern	IC50_only
MAS-250	2018-10-11	3	2	1.4	2		Eastern	IC50_only
MAS-251	2018-10-17	5	2	2	3		Eastern	IC50_only
MAS-253	2018-10-22	1	2	5	3		Eastern	IC50_only
MAS-254	2018-10-23	0.83	1	6	3		Eastern	IC50_only
MAS-255	2018-10-24	20	2	1	2		Eastern	IC50_only
MAS-256	2018-10-25	1.25	2	4	4		Eastern	IC50_only
MAS-257	2018-10-25	5	2	1.3	5		Eastern	IC50_only
MAS-258	2018-11-05	0.83	2	4	4		Eastern	IC50_only
MAS-260	2018-11-06	3.5	1	2	2		Eastern	IC50_only
MAS-261	2018-11-06	4.5	2	2.5	3		Eastern	IC50_only
MAS-263	2018-11-12	6	1	3.8	2		Eastern	IC50_only
MAS-264	2018-11-13	0.5	1	3.2	3		Eastern	IC50_only
MAS-265	2018-11-13	6.5	2	1	2		Eastern	IC50_only
MAS-266	2018-11-13	2.5	2	2.5	2		Eastern	IC50_only
MAS-267	2018-11-19	1.25	1	3	9		Eastern	IC50_only
MAS-268	2018-11-19	1.5	2	3.5	2		Eastern	IC50_only
MAS-269	2018-11-22	1.75	1	4.3	8		Eastern	IC50_only
MAS-270	2018-11-22	3	2	3.5	2		Eastern	IC50_only
MAS-271	2018-11-26	3	1	3.5	2		Eastern	IC50_only
MAS-272	2018-11-29	4	1	1.5	7		Eastern	IC50_only
MAS-273	2018-11-29	2	1	3	7		Eastern	IC50_only
MAS-274	2018-12-03	2.5	1	5.5	3		Eastern	IC50_only
MAS-276	2018-12-06	4	2	4.2	5		Eastern	IC50_only
MAS-277	2018-12-06	3	2	1.5	6		Eastern	IC50_only
MAS-278	2018-12-10	11.67	2	4.7	2		Eastern	IC50_only
MAS-279	2018-12-12	8	2	2.3	2		Eastern	IC50_only
MAS-280	2018-12-12	4	2	6.4	2		Eastern	IC50_only
MAS-281	2018-12-13	1.08	1	0.7	2		Eastern	IC50_only
MAS-282	2018-12-18	4	1	1.5			Eastern	IC50_only
MAS-283	2019-01-07	4	1	5.5	5		Eastern	IC50_only
MAS-284	2019-01-09	4	1	3	3		Eastern	IC50_only
MAS-285	2019-01-10	4	2	11.5	3		Eastern	IC50_only
MAS-286	2019-01-10	2.75	1	3.9	3		Eastern	IC50_only
MAS-287	2019-01-16	5	2	2	4		Eastern	IC50_only
MAS-288	2019-01-16	1.08	2	8	2		Eastern	IC50_only
MAS-289	2019-01-17	2.5	1	8	2		Eastern	IC50_only
MAS-290	2019-01-22	1.4	2	3.5	2		Eastern	IC50_only
MAS-291	2019-01-22	2	1	3.5	2		Eastern	IC50_only
MAS-292	2019-01-22	4	1	3.5	2		Eastern	IC50_only
MAS-293	2019-01-23	6	1	6	2		Eastern	IC50_only
MAS-294	2019-01-24	2.42	2	2	5		Eastern	IC50_only
MAS-295	2019-02-05	2	1	2.5	6		Eastern	IC50_only
MAS-296	2019-02-05	5.75	2	2	2		Eastern	IC50_only
MAS-297	2019-02-11	4	2	0.5	2		Eastern	IC50_only
MAS-298	2019-02-11	2.75	1	0.5	2		Eastern	IC50_only
MAS-299	2019-02-14	3.5	2	3.9	2		Eastern	IC50_only
MAS-300	2019-02-14	3	2	3.6	2		Eastern	IC50_only
MAS-301	2019-02-18	3	1	2	2		Eastern	IC50_only
MAS-302	2019-02-19	4	1	3.5	2		Eastern	IC50_only
MAS-303	2019-02-21	24	2	2	3		Eastern	IC50_only
MAS-304	2019-02-25	2.5	2	8	2		Eastern	IC50_only
MAS-305	2019-02-26	3	1	9	3		Eastern	IC50_only
MAS-307	2019-03-12	6	2	2	2		Eastern	IC50_only
MAS-308	2019-03-12	3.33	2	5	2		Eastern	IC50_only
MAS-309	2019-03-12	1.5	1	8	2		Eastern	IC50_only
MAS-310	2019-03-12	1.33	1	1	2		Eastern	IC50_only
MAS-311	2019-03-18	1.58	1	3.5	2		Eastern	IC50_only
MAS-312	2019-03-18	5.67	2	2.5	4		Eastern	IC50_only
MAS-313	2019-03-21	4	2	2.5	2		Eastern	IC50_only
MAS-314	2019-03-26	3.5	2	3	6		Eastern	IC50_only
MAS-315	2019-03-26	5	2	4	3		Eastern	IC50_only
MAS-316	2029-03-27	6	2	0.5	2		Eastern	IC50_only
MAS-317	2019-03-27	1.08	1	5.5	3		Eastern	IC50_only
MAS-318	2019-04-01	5	2	0.3	1		Eastern	IC50_only
MAS-319	2019-04-02	23	2	0.5	2		Eastern	IC50_only
MAS-320	2019-04-04	2	2	2.5	4		Eastern	IC50_only
MAS-321	2019-04-04	13	1	1.5	2		Eastern	IC50_only
MAS-322	2019-04-15	6	1	1	5		Eastern	IC50_only
MAS-323	2019-04-16	2.67	1	5	5		Eastern	IC50_only
MAS-324	2019-04-16	5	1	2	2		Eastern	IC50_only
MAS-325	2019-04-16	4	2	3.5	3		Eastern	IC50_only
MAS-326	2019-04-24	3	2	1.5	4		Eastern	IC50_only
MAS-327	2019-04-24	4	2	1.5	4		Eastern	IC50_only
MAS-328	2019-04-24	5	2	3.5	8		Eastern	IC50_only
MAS-329	2019-04-24	5	2	2.3	3		Eastern	IC50_only
MAS-330	2019-05-01	5	2	2.2	4		Eastern	IC50_only
MAS-331	2019-05-07	4	2	1.5	2		Eastern	IC50_only
MAS-332	2019-05-07	8	1	3.4	2		Eastern	IC50_only
MAS-333	2019-05-08	19	2	2	5		Eastern	IC50_only
MAS-334	2019-05-08	6	2	1.8	4		Eastern	IC50_only
MAS-335	2019-05-13	0.92	2	1.2	2		Eastern	IC50_only
MAS-336	2019-05-14	1.08	2	7.5	3		Eastern	IC50_only
MAS-337	2019-05-14	4	2	1.3	2		Eastern	IC50_only
MAS-338	2019-05-22	2	1	4	2		Eastern	IC50_only
MAS-340	2019-05-23	4	1	1	4		Eastern	IC50_only
MAS-341	2019-05-27	4	1	4.5	2		Eastern	IC50_only
MAS-344	2019-06-06	1.33	2	8	2		Eastern	IC50_only
MAS-345	2019-06-06	2.67	1	0.5	3		Eastern	IC50_only
MAS-347	2019-06-11	14	1	2.5	4		Eastern	IC50_only
MAS-348	2019-06-13	1.25	1	3.8	3		Eastern	IC50_only
MAS-349	2019-06-13	1.5	2	4.5	4		Eastern	IC50_only
MAS-351	2019-06-13	16	1	2.1	2		Eastern	IC50_only
MAS-352	2019-06-19	8.75	2	3	2		Eastern	IC50_only
MAS-353	2019-06-20	1.75	1	4.7	4		Eastern	IC50_only
MAS-355	2019-06-24	10	2	2	3		Eastern	IC50_only
MAS-356	2019-06-27	15	2	1.8	2		Eastern	IC50_only
MAS-357	2019-06-27	12	2	1.5	3		Eastern	IC50_only
MAS-358	2019-07-01	1.5	1	1.3	2		Eastern	IC50_only
MAS-359	2019-07-02	3	1	3	3		Eastern	IC50_only
MAS-360	2019-07-02	5	1	7.5	5		Eastern	IC50_only
MAS-361	2019-07-08	2.5	1	10.5	5		Eastern	IC50_only
MAS-362	2019-07-10	18	2	0.7	2		Eastern	IC50_only
MAS-363	2019-07-15	3	2	2	1		Eastern	IC50_only
MAS-364	2019-07-15	3	2	5.7	6		Eastern	IC50_only
MAS-365	2019-07-22	22	2	5.5	2		Eastern	IC50_only
MAS-366	2019-07-22	5	1	2.5	3		Eastern	IC50_only
MAS-367	2019-07-25	9	2	1	4		Eastern	IC50_only
MAS-368	2019-07-29	5	1	1.5	2		Eastern	IC50_only
MAS-369	2019-07-29	2.58	1	1	2		Eastern	IC50_only
MAS-370	2019-08-01	8	2	4.5	3		Eastern	IC50_only
MAS-371	2019-08-01	1.67	1	2.5	5		Eastern	IC50_only
MAS-372	2019-08-05	1.5	2	18	3		Eastern	IC50_only
MAS-373	2019-08-14	1.83	2	2.5	4		Eastern	IC50_only
MAS-374	2019-08-14	27	2	2.8	4		Eastern	IC50_only
MAS-375	2019-08-15	8	2	2.5	2		Eastern	IC50_only
MAS-376	2019-08-26	2	2	9	2		Eastern	IC50_only
MAS-377	2019-08-27	6.5	2	2.7	5		Eastern	IC50_only
MAS-378	2019-09-02	8.67	2	1.5	4		Eastern	IC50_only
MAS-380	2019-09-18	4	1	4	2		Eastern	IC50_only
MAS-381	2019-10-02	19	2	1	2		Eastern	IC50_only
MAS-382	2019-10-02	3	1	1.5	3		Eastern	IC50_only
MAS-383	2019-10-07	6	2	5.6	3		Eastern	IC50_only
MAS-384	2019-10-07	2.5	1	4	3		Eastern	IC50_only
MAS-385	2019-10-16	2	2	8	2		Eastern	IC50_only
MAS-387	2019-11-13	2	2	2	2		Eastern	IC50_only
MAS-388	2019-11-14	4	1	5	2		Eastern	IC50_only
MAS-389	2019-11-25	2	2	6.5	5		Eastern	IC50_only
MAS-391	2019-12-09	2	2	2	5		Eastern	IC50_only
MAS-392	2019-12-11	1.17	1	5	2		Eastern	IC50_only
MAS-393	2019-12-16	3	2	6	3		Eastern	IC50_only
MAS-394	2019-12-16	8	2	0.8	3		Eastern	IC50_only
MAS-395	2019-12-17	4.5	2	1	3		Eastern	IC50_only
MAS-396	2020-01-06	0.6	2	2.5	2		Eastern	IC50_only
MAS-397	2020-01-06	0.5	1	3.1	4		Eastern	IC50_only
MAS-398	2020-01-09	2.5	2	2.4	6		Eastern	IC50_only
MAS-399	2020-01-13	6	2	3.5	2		Eastern	IC50_only
MAS-400	2020-01-16	2.5	2	2.5	4		Eastern	IC50_only
MAS-401	2020-01-16	2	2	5.5	2		Eastern	IC50_only
MAS-402	2020-01-20	2	2	2.5	7		Eastern	IC50_only
MAS-403	2020-01-20	13	2	1	2		Eastern	IC50_only
MAS-404	2020-01-20	5	1	1.5	2		Eastern	IC50_only
MAS-405	2020-02-03	2	2	2.6	9		Eastern	IC50_only
MAS-406	2020-02-03	3.17	2	1.5	2		Eastern	IC50_only
MAS-408	2020-02-10	1.42	1	5.8	5		Eastern	IC50_only
MAS-409	2020-03-11	8	1	4.5	4		Eastern	IC50_only
MAS-410	2020-03-16	2	1	4.6	4		Eastern	IC50_only
MAS-411	2020-03-17	1	2	7.9	4		Eastern	IC50_only
MAS-412	2020-06-25	4	2	8.5	2		Eastern	IC50_only
MAS-413	2020-07-07	1.75	1	5.5	2		Eastern	IC50_only
MAS-414	2020-07-09	2.75	2	4.8	2		Eastern	IC50_only
MAS-415	2020-07-09	2	2	3.6	5		Eastern	IC50_only
MAS-416	2020-07-15	2.58	1	9.8	2		Eastern	IC50_only
MAS-417	2020-07-15	1.17	2	6.8	2		Eastern	IC50_only
MAS-418	2020-08-11	2	1	6.7	3		Eastern	IC50_only
MAS-419	2020-08-17	6	1	5	3		Eastern	IC50_only
MAS-420	2020-08-17	1.67	1	2	2		Eastern	IC50_only
MAS-421	2020-08-17	18	2	1	2		Eastern	IC50_only
MAS-422	2020-09-19	2.5	2	3	2		Eastern	IC50_only
MAS-423	2020-10-14	8	2	2.5	3		Eastern	IC50_only
MAS-424	2021-02-24	3	2	4.3	2		Eastern	IC50_only
PAT-004	2021-06-01	15	2	0.7	2		Eastern	IC50_only
PAT-005	2021-06-01	14	1	2.1	2		Eastern	IC50_only
PAT-006	2021-06-01	4	1	1.2	2		Eastern	IC50_only
PAT-007	2021-06-04	4	1	2.5	3		Eastern	IC50_only
PAT-008	2021-06-04	8	2	0.5	3		Eastern	IC50_only
PAT-009	2021-06-04	13	2	1.5	3		Eastern	IC50_only
PAT-012	2021-06-04	15	1	0.6	5		Eastern	IC50_only
PAT-015	2021-06-10	16	1	0.99	2		Eastern	IC50_only
PAT-016	2021-06-10	1.42	1	0.97	2		Eastern	IC50_only
PAT-017	2021-06-10	4.42	1	6.1	2		Eastern	IC50_only
PAT-019	2021-06-10	23	2	1.1	2		Eastern	IC50_only
PAT-020	2021-06-14	13	1	1.2	2		Eastern	IC50_only
PAT-021	2021-06-14	7	2	1.1	4		Eastern	IC50_only
PAT-022	2021-06-14	16	2	1.8	2		Eastern	IC50_only
PAT-023	2021-06-14	14	1	2	5		Eastern	IC50_only
PAT-024	2021-06-14	4	2	1.3	2		Eastern	IC50_only
PAT-025	2021-06-14	9	2	3.8	2		Eastern	IC50_only
PAT-026	2021-06-14	9	2	0.9	2		Eastern	IC50_only
PAT-027	2021-06-21	11	2	3.1	3		Eastern	IC50_only
PAT-029	2021-06-21	8	2	0.25	2		Eastern	IC50_only
PAT-030	2021-06-21	3	1	0.96	3		Eastern	IC50_only
PAT-037	2021-07-02	1.17	2	0.91	2		Eastern	IC50_only
PAT-038	2021-07-02	18	2	0.06	2		Eastern	IC50_only
PAT-039	2021-07-02	24	2	1.23	2		Eastern	IC50_only
PAT-040	2021-07-02	7	1	1.4	2		Eastern	IC50_only
PAT-042	2021-07-05	6	2	0.98	2		Eastern	IC50_only
PAT-043	2021-07-05	10	2	0.89	2		Eastern	IC50_only
PAT-045	2021-07-05	15	1	3.06	2		Eastern	IC50_only
PAT-046	2021-07-05	20	2	1.97	2		Eastern	IC50_only
PAT-047	2021-07-05	4	1	1.32	3		Eastern	IC50_only
PAT-049	2021-07-19	1.58	2	3.68			Eastern	IC50_only
PAT-050	2021-07-19	0.75	1	7.5	6		Eastern	IC50_only
PAT-051	2021-07-19	13	1	1.39	2		Eastern	IC50_only
PAT-052	2021-07-19	12	2	2.87	2		Eastern	IC50_only
PAT-053	2021-07-19	7	2	1.1	3		Eastern	IC50_only
PAT-054	2021-07-26	13	2	0.5	2		Eastern	IC50_only
PAT-055	2021-07-26	5	2	1.7	2		Eastern	IC50_only
PAT-056	2021-07-26	5	2	0.6	3		Eastern	IC50_only
PAT-057	2021-07-26	13	1	1.1	4		Eastern	IC50_only
PAT-058	2021-07-26	1.92	2	0.7	3		Eastern	IC50_only
PAT-059	2021-07-26	1.33	2	0.5	2		Eastern	IC50_only
PAT-060	2021-07-26	13	2	0.8	4		Eastern	IC50_only
PAT-061	2021-07-30	14	1	0.98	2		Eastern	IC50_only
PAT-062	2021-07-30	3	1	0.46	2		Eastern	IC50_only
PAT-063	2021-07-30	11	2	0.34	3		Eastern	IC50_only
PAT-065	2021-07-30	1.58	2	0.28	2		Eastern	IC50_only
PBC-014-11Nov20	2020-11-11	10	1	2.6	2		Eastern	IC50_only
PBC-033-25Oct20	2020-10-25	4	2	4	2		Eastern	IC50_only
PBC-034-23Nov20	2020-11-23	4	2	3.9	2		Eastern	IC50_only
PBC-035-16Nov20	2020-11-16	2	1	2	3		Eastern	IC50_only
PBC-046-21Oct20	2020-10-21	9	1	2.5	2		Eastern	IC50_only
PBC-046-25Sep20	2020-09-25	9	1	2.3	2		Eastern	IC50_only
PBC-069-11Dec20	2020-12-11	2	2	1	2		Eastern	IC50_only
PBC-074-12Nov20	2020-11-12	5	2	4.2	2		Eastern	IC50_only
PBC-082-19Oct20	2020-10-19	2	2	1	2		Eastern	IC50_only
PBC-109-29Oct20	2020-10-29	4	1	4	3		Eastern	IC50_only
PBC-114-29Sep20	2020-09-29	10	2	4.2	2		Eastern	IC50_only
PBC-116-26Jan21	2021-01-26	1	2	1.3	2		Eastern	IC50_only
PBC-138-22Jun21	2021-06-22	4.5	1	1.53	5		Eastern	IC50_only
PBC-143-16Oct20	2020-10-16	1	1	3	2		Eastern	IC50_only
PBC-146-12Mar21	2021-03-12	7.67	1	1.7	2		Eastern	IC50_only
PBC-164-20Aug21	2021-08-20	4.33	2	3.1	2		Eastern	IC50_only
PBC-170-04May21	2021-05-04	4	2	3.2	2		Eastern	IC50_only
PBC-177-11Apr21	2021-04-11	6	2	2.2	2		Eastern	IC50_only
PBC-177-23Nov20	2020-11-23	6	2	4.2	3		Eastern	IC50_only
PBC-191-19Oct20	2020-10-19	2	1	3.3	2		Eastern	IC50_only
PBC-192-15Dec20	2020-12-15	1	2	2.7	3		Eastern	IC50_only
PBC-220-07Nov20	2020-11-07	3	2	7.3	4		Eastern	IC50_only
PBC-221-07Nov20	2020-11-07	2	2	11.4	4		Eastern	IC50_only
PBC-225-21Apr21	2021-04-21	3	2	2.2	3		Eastern	IC50_only
PBC-225-23Jan21	2021-01-23	3	2	9	4		Eastern	IC50_only
PBC-228-30Nov20	2020-11-30	4	1	2	2		Eastern	IC50_only
PBC-240-08Oct20	2020-10-08	4	2	1.1	1		Eastern	IC50_only
PBC-255-05Dec20	2020-12-04	3	2	19.8	2		Eastern	IC50_only
PBC-260-09Nov20	2020-11-09	6	2	2.3	2		Eastern	IC50_only
PBC-261-12Feb21	2021-02-12		1	4.2	2		Eastern	IC50_only
PBC-267-19Apr21	2021-04-19	5	2	1.3	2		Eastern	IC50_only
PBC-331-21May21	2021-05-21	4	2	6.2	2		Eastern	IC50_only
PBC-335-18May21	2021-05-18	6	1	7.8	2		Eastern	IC50_only
PBC-341-15Dec20	2020-12-15	7	1	2.5	2		Eastern	IC50_only
PBC-346-10Dec20	2020-12-10	11	2	5.5	3		Eastern	IC50_only
PBC-362-16Nov20	2020-11-16	7	1	2.1	2		Eastern	IC50_only
PBC-370-24Nov20	2020-11-24	9	2	2.4	2		Eastern	IC50_only
PBC-371-11Jan21	2021-01-11	2	2	16.9	2		Eastern	IC50_only
PBC-395-10Dec20	2020-12-10	5	1	4.6	2		Eastern	IC50_only
PBC-395-19Jul21	2021-07-19	5	1	2.3	3		Eastern	IC50_only
PBC-403-13Jul21	2021-07-14	4	2	2.54	3		Eastern	IC50_only
PBC-404-07Oct20	2020-10-07	2	1	6	2		Eastern	IC50_only
PBC-404-28Jan21	2021-01-28	2	1	7.5	2		Eastern	IC50_only
PBC-461-01Nov20	2020-11-01	11	2	7.2	2		Eastern	IC50_only
PBC-463-31May21	2021-05-31	3	1	3.1	2		Eastern	IC50_only
PBC-524-19Apr21	2021-04-19	4	2	1	2		Eastern	IC50_only
PBC-533-20Jan21	2021-01-20	5	2	2.4	2		Eastern	IC50_only
PBC-541-26Jan21	2021-01-26	4	1	1.2	2		Eastern	IC50_only
PBC-629-11Jun21	2021-06-11	3	1	3	2		Eastern	IC50_only
PBC-692-19Aug21	2021-08-19	7	2	2.8	4		Eastern	IC50_only
TDH-001	2016-06-10	5	1	2.9	2		Eastern	IC50_only
TDH-002	2016-06-13	2	2	12.3	3		Eastern	IC50_only
TDH-003	2016-06-14	1.08	2	12.5	2		Eastern	IC50_only
TDH-004	2016-06-15	1.04	2	1.3	2		Eastern	IC50_only
TDH-005	2016-06-17	3.01	1	0.5	2		Eastern	IC50_only
TDH-006	2016-06-21	3	1	2.7	2		Eastern	IC50_only
TDH-007	2016-06-22	4.03	1	5.4	2		Eastern	IC50_only
TDH-008	2016-06-23	3	2	5.1	5		Eastern	IC50_only
TDH-009	2016-06-23	19	2	7	7		Eastern	IC50_only
TDH-010	2016-06-24	1.06	1	2.5	2		Eastern	IC50_only
TDH-012	2016-06-28	2	2	5.2	3		Eastern	IC50_only
TDH-013	2016-06-29	4	2	3.6	2		Eastern	IC50_only
TDH-014	2016-06-30	3	2	4.6	2		Eastern	IC50_only
TDH-016	2016-07-04	2	2	4.2	3		Eastern	IC50_only
TDH-017	2016-07-05	4	2	3.9	2		Eastern	IC50_only
TDH-018	2016-07-06	1.01	1	10.3	2		Eastern	IC50_only
TDH-019	2016-07-07	1.02	1	13.3	2		Eastern	IC50_only
TDH-020	2016-07-08	1.06	2	0.7	2		Eastern	IC50_only
TDH-021	2016-07-11	1	2	2.6	2		Eastern	IC50_only
TDH-023	2016-07-14	18	2	3.2	2		Eastern	IC50_only
TDH-024	2016-07-14	5	1	0.5	2		Eastern	IC50_only
TDH-026	2016-07-19	2	1	6	3		Eastern	IC50_only
TDH-027	2016-07-20	9	2	2.7	3		Eastern	IC50_only
TDH-028	2016-07-20	5	2	7.2	6		Eastern	IC50_only
TDH-030	2016-07-22	3	1	2	2		Eastern	IC50_only
TDH-031	2016-07-22	1.09	1	1.5	2		Eastern	IC50_only
TDH-032	2016-07-25	2.01	1	4.1	3		Eastern	IC50_only
TDH-033	2016-07-28	2	1	3	2		Eastern	IC50_only
TDH-035	2016-08-09	1.1	2	8.1	3		Eastern	IC50_only
TDH-036	2016-08-11	1	2	2.8	2		Eastern	IC50_only
TDH-037	2016-08-12	2	2	0.8			Eastern	IC50_only
TDH-039	2016-09-01	1	2	4	3		Eastern	IC50_only
TDH-040	2016-09-05	1.02	1	8.7	4		Eastern	IC50_only
TDH-041	2016-11-14	4	2	3	2		Eastern	IC50_only
TDH-042	2017-02-02	2	1	2.8	2		Eastern	IC50_only
TDH-046	2017-06-23	1.5	2		4		Eastern	IC50_only
TDH-047	2017-07-06	0.5	1		4		Eastern	IC50_only
TDH-048	2017-07-07	3	1		6		Eastern	IC50_only
TDH-049	2017-08-01	1.33	2		2		Eastern	IC50_only
TDH-050	2017-08-01	0.5	2		3		Eastern	IC50_only
TDH-051	2017-08-03	0.67	1		2		Eastern	IC50_only
TDH-052	2018-01-08	1.17	2	2	4		Eastern	IC50_only
TDH-053	2018-01-17	5	1		4		Eastern	IC50_only
TDH-054	2018-01-29	6	1	2.3	2		Eastern	IC50_only
TDH-055	2018-06-18	1.5	1	8	7		Eastern	IC50_only
TDH-056	2018-06-28	2.08	2	4.2	2		Eastern	IC50_only
TDH-057	2018-07-04	2	1	2.6	3		Eastern	IC50_only
TDH-060	2018-07-09	3	1	4.5	5		Eastern	IC50_only
TDH-061	2018-07-30	3.5	1	4	2		Eastern	IC50_only
TDH-062	2018-08-03	2.67	2	2.3	2		Eastern	IC50_only
TDH-063	2018-08-27	0.5	1	0.5	2		Eastern	IC50_only
TDH-064	2018-08-29	2.5	2	3.5	3		Eastern	IC50_only
TDH-065	2018-09-13	4	1	4	5		Eastern	IC50_only
TDH-066	2018-09-13	6	2	1.4	2		Eastern	IC50_only
TDH-067	2018-10-15	5	1	2.6	2		Eastern	IC50_only
TDH-068	2018-11-29	3	1	2.2	5		Eastern	IC50_only
TDH-070	2019-01-12	4	1	3.4	2		Eastern	IC50_only
TDH-071	2019-02-05	3.5	2	5	2		Eastern	IC50_only
TDH-074	2019-07-02	3.5	1	3	2		Eastern	IC50_only
TDH-075	2019-07-02	8	2	4.5	2		Eastern	IC50_only
TDH-076	2019-07-03	2.5	1	10	2		Eastern	IC50_only
TDH-077	2019-07-08	0.83	2	2.5	2		Eastern	IC50_only
TDH-078	2019-07-10	2.5	2	6	2		Eastern	IC50_only
TDH-079	2019-07-11	5	2	7.2	2		Eastern	IC50_only
TDH-080	2019-07-17	1.25	2	4.5	2		Eastern	IC50_only
TDH-081	2019-07-19	21	2	1	2		Eastern	IC50_only
TDH-082	2019-07-22	4	2	2.3	3		Eastern	IC50_only
TDH-083	2019-07-22	5	2	5.8	2		Eastern	IC50_only
TDH-084	2019-07-24	6	1	10	3		Eastern	IC50_only
TDH-085	2019-07-29	6	2	1.7	2		Eastern	IC50_only
TDH-086	2019-08-05	7	1	5.5	2		Eastern	IC50_only
TDH-088	2019-08-12	4	2	1.3	2		Eastern	IC50_only
TDH-089	2019-08-20	7.67	2	2.4	2		Eastern	IC50_only
TDH-090	2019-08-23	2	2	2	3		Eastern	IC50_only
TDH-091	2019-09-02	3.17	2	4			Eastern	IC50_only
TDH-092	2019-09-02	6	2	7.5	2		Eastern	IC50_only
TDH-093	2019-09-12	9	2	2.5	2		Eastern	IC50_only
TDH-094	2019-09-18	5	1	5.3	2		Eastern	IC50_only
TDH-095	2019-09-18	3.5	2	2.5	3		Eastern	IC50_only
TDH-096	2019-09-23	7	2	1.5	2		Eastern	IC50_only
TDH-097	2019-09-26	5	1	7	3		Eastern	IC50_only
TDH-099	2019-09-27	2	2	2.2	2		Eastern	IC50_only
TDH-100	2019-09-28	7	2	4	2		Eastern	IC50_only
TDH-101	2019-10-01	1.42	2	6	2		Eastern	IC50_only
TDH-102	2019-10-15	2	2	10	2		Eastern	IC50_only
TDH-103	2019-10-21	2.25	1	4.9	3		Eastern	IC50_only
TDH-104	2019-10-21	2	2	2.7	2		Eastern	IC50_only
TDH-105	2019-10-23	10	2	4.9	2		Eastern	IC50_only
TDH-106	2019-11-05	5	1	2.6	3		Eastern	IC50_only
TDH-107	2019-11-06	1.58	1	1.7	2		Eastern	IC50_only
TDH-108	2019-11-11	7	2	0.5	2		Eastern	IC50_only
TDH-109	2019-11-12	4	1	5.3	3		Eastern	IC50_only
TDH-111	2019-11-26	7	1	5	2		Eastern	IC50_only
TDH-112	2019-12-05	3	1	5.5	3		Eastern	IC50_only
TDH-113	2019-12-11	5	2	13	4		Eastern	IC50_only
TDH-114	2019-12-11	1.75	2	20	2		Eastern	IC50_only
TDH-115	2019-12-17	5	2	3.8	2		Eastern	IC50_only
TDH-116	2020-01-14	7	2	8	2		Eastern	IC50_only
TDH-118	2020-01-27	3.5	1	5.5	2		Eastern	IC50_only
TDH-119	2020-01-30	3.25	2	6.5	4		Eastern	IC50_only
TDH-120	2020-02-04	7.83	2	6.2	3		Eastern	IC50_only
TDH-121	2020-02-05	2	1	8.2	3		Eastern	IC50_only
TDH-122	2020-02-05	2	2	2.5	3		Eastern	IC50_only
TDH-123	2020-02-06	6.5	2	4	2		Eastern	IC50_only
TDH-124	2020-02-10	4.17	1	7.5	2		Eastern	IC50_only
TDH-125	2020-02-10	5.25	2	5.8	2		Eastern	IC50_only
TDH-126	2020-06-19	7	1	3.4	2		Eastern	IC50_only
TDH-127	2020-06-19	6	1	2.8	2		Eastern	IC50_only
TDH-128	2020-06-20	4	1	3.4	4		Eastern	IC50_only
TDH-129	2020-06-22	11	1	3.2	2		Eastern	IC50_only
TDH-130	2020-06-23	4	2	13.2	2		Eastern	IC50_only
TDH-132	2020-07-08	0.58	1	4.8	3		Eastern	IC50_only
TDH-133	2020-07-09	5	1	12.6	3		Eastern	IC50_only
TDH-134	2020-07-14	4.42	1	6.9	5		Eastern	IC50_only
TDH-135	2020-07-16	2.83	2	1.5	1		Eastern	IC50_only
TDH-136	2020-07-23	3	2	1.6	2		Eastern	IC50_only
TDH-138	2020-08-11	17	2	7.6	2		Eastern	IC50_only
TDH-139	2020-08-11	20	2	4.5	3		Eastern	IC50_only
TDH-140	2020-08-12	2.67	1	7.9	2		Eastern	IC50_only
TDH-141	2020-08-12	3	2	15.8	2		Eastern	IC50_only
TDH-142	2020-08-12	3.75	2	6.5	4		Eastern	IC50_only
TDH-143	2020-08-20	5	2	7.4	5		Eastern	IC50_only
TDH-144	2020-08-20	10	1	5.4	2		Eastern	IC50_only
TDH-145	2020-09-09	17	2	2	2		Eastern	IC50_only
TDH-146	2020-09-09	3	2	1.5	2		Eastern	IC50_only
TDH-147	2020-09-14	6	2	5	3		Eastern	IC50_only
TDH-148	2020-09-14	3.5	2	1	3		Eastern	IC50_only
TDH-149	2020-09-16	2	2	2.5	2		Eastern	IC50_only
TDH-150	2020-09-22	2	1	1.3	2		Eastern	IC50_only
TDH-151	2020-09-22	6	2	20	2		Eastern	IC50_only
TDH-152	2020-10-21	4	1	3	2		Eastern	IC50_only
TDH-153	2020-11-24	18	1	2.1	2		Eastern	IC50_only
TDH-154	2020-12-01	5	2	3.3	2		Eastern	IC50_only
TDH-155	2020-12-01	4	2	5.5	2		Eastern	IC50_only
TDH-156	2020-12-01	18	2	2	2		Eastern	IC50_only
TDH-157	2020-12-03	2	2	4.2	4		Eastern	IC50_only
TDH-158	2020-12-03	4	1	4.8	2		Eastern	IC50_only
TDH-159	2020-12-07	3.5	2	8.3	2		Eastern	IC50_only
TDH-160	2021-01-11	5.08	2	4.9	2		Eastern	IC50_only
TDH-161	2021-01-18	7	1	12.8	2		Eastern	IC50_only
TDH-162	2021-01-19	1.5	2	11.9	4		Eastern	IC50_only
TDH-163	2021-01-19	6	1	3.1	3		Eastern	IC50_only
TDH-164	2021-01-20	22	2	4.9	2		Eastern	IC50_only
TDH-165	2021-01-20	5	2	5.2	2		Eastern	IC50_only
TDH-166	2021-02-18	4	2	2.3	2		Eastern	IC50_only
TDH-167	2021-02-20	2	1	2.5	3		Eastern	IC50_only
TDH-168	2021-02-20	0.67	1	25.5	3		Eastern	IC50_only
TDH-169	2021-02-22	20	2	1	2		Eastern	IC50_only
TDH-171	2021-02-24	2.83	2	22.5	2		Eastern	IC50_only
TDH-172	2021-02-24	1.17	2	14.5	4		Eastern	IC50_only
TDH-173	2021-02-25	4	2	10	2		Eastern	IC50_only
TDH-174	2021-02-25	20	2	2	2		Eastern	IC50_only
TDH-175	2021-03-03	2	1	6	4		Eastern	IC50_only
TDH-176	2021-03-03	19	1	7.5	2		Eastern	IC50_only
TDH-177	2021-03-09	1.67	2	2	3		Eastern	IC50_only
TDH-178	2021-03-09	4	2	3.4	2		Eastern	IC50_only
TDH-179	2021-03-10	20	1	8.3	2		Eastern	IC50_only
TDH-180	2021-03-10	2	2	1.5	2		Eastern	IC50_only
TDH-181	2021-03-15	6	2	1.5	2		Eastern	IC50_only
TDH-182	2021-03-23	3	2	4.5	2		Eastern	IC50_only
TDH-183	2021-03-25	4	2	8	2		Eastern	IC50_only
TDH-184	2021-03-26	9	2	4	5		Eastern	IC50_only
TDH-186	2021-03-26	2	2	12.8	2		Eastern	IC50_only
TDH-187	2021-04-08	2	1	9.6	2		Eastern	IC50_only
TDH-188	2021-04-08	2.5	2	6.7	2		Eastern	IC50_only
TDH-189	2021-04-10	6.83	2	3.2	3		Eastern	IC50_only
TDH-190	2021-04-28	6	1	3	2		Eastern	IC50_only
TDH-191	2021-06-09	5	2	4	2		Eastern	IC50_only
TDH-192	2021-06-14	2	1	1.8	2		Eastern	IC50_only
TDH-193	2021-07-14	5	2	2.1	2		Eastern	IC50_only
TDH-194	2021-07-19	6	1	1.6	2		Eastern	IC50_only
TDH-195	2021-08-02	17	2	2.4	2		Eastern	IC50_only
TDH-196	2021-08-16	6	2	2.75	4		Eastern	IC50_only
TDH-197	2021-08-17	6	2	5.75	3		Eastern	IC50_only
BUS-019	2021-05-31	3.42	2	5.2	2	19.97	Eastern	RSA-IC50
BUS-020	2021-05-31	15	2	4.7	2	22.55	Eastern	RSA-IC50
BUS-021	2021-06-01	5	2	11.3	4	25.37	Eastern	RSA-IC50
BUS-022	2021-06-01	6	1	3.1	2	25.2	Eastern	RSA-IC50
BUS-023	2021-06-08	7	1	3.7	4	24.65	Eastern	RSA-IC50
BUS-024	2021-06-08	15	2	0.3	2	NA	Eastern	RSA-IC50
BUS-025	2021-06-08	7	1	1.5	2	24.33	Eastern	RSA-IC50
BUS-026	2021-06-14	3	2	2.5	3	24.25	Eastern	RSA-IC50
BUS-027	2021-06-14	6	2	1.9	2	23.85	Eastern	RSA-IC50
BUS-028	2021-06-14	14	1	NA	NA	NA	Eastern	RSA-IC50
BUS-029	2021-06-21	18	2	2.3	2	22.85	Eastern	RSA-IC50
BUS-030	2021-06-22	4	1	10.8	2	27.25	Eastern	RSA-IC50
BUS-031	2021-06-22	2.92	1	9.16	2	26.17	Eastern	RSA-IC50
BUS-032	2021-07-05	3.92	1	0.73	2	26	Eastern	RSA-IC50
BUS-033	2021-07-05	2.17	2	2.32	2	24.17	Eastern	RSA-IC50
BUS-034	2021-07-06	5	2	1	4	25.52	Eastern	RSA-IC50
BUS-035	2021-07-06	4	2	2.28	2	24.92	Eastern	RSA-IC50
BUS-036	2021-07-07	4	2	2.54	2	4.87	Eastern	RSA-IC50
BUS-037	2021-07-12	9	1	NA	NA	NA	Eastern	RSA-IC50
BUS-038	2021-07-12	13	1	NA	NA	NA	Eastern	RSA-IC50
BUS-039	2021-07-12	9	1	NA	NA	NA	Eastern	RSA-IC50
BUS-040	2021-07-13	3	1	1.83	2	24.53	Eastern	RSA-IC50
BUS-041	2021-07-13	5	1	1.73	2	23.83	Eastern	RSA-IC50
BUS-042	2021-07-19	11	2	1.3	2	23.67	Eastern	RSA-IC50
BUS-043	2021-07-19	11	2	3.2	2	22.57	Eastern	RSA-IC50
BUS-044	2021-08-04	11	2	1.3	4	27.1	Eastern	RSA-IC50
BUS-045	2021-08-04	17	2	3.7	2	25.5	Eastern	RSA-IC50
BUS-046	2021-08-04	13	2	2.3	3	23.23	Eastern	RSA-IC50
BUS-047	2021-08-11	5	1	3.4	2	25.57	Eastern	RSA-IC50
BUS-048	2021-08-11	5	1	1.9	2	24.47	Eastern	RSA-IC50
BUS-049	2021-08-11	2.67	1	3.8	2	23.7	Eastern	RSA-IC50
BUS-050	2021-08-12	10	1	0.65	2	24.3	Eastern	RSA-IC50
BUS-051	2021-08-12	2	1	4.75	3	24	Eastern	RSA-IC50
BUS-052	2021-08-12	4	2	1.15	3	23.77	Eastern	RSA-IC50
BUS-053	2021-08-16	7	1	1.2	2	23.98	Eastern	RSA-IC50
BUS-054	2021-08-16	3.5	2	1.45	5	22.67	Eastern	RSA-IC50
PAT-001	2021-05-27	32	2	0.5	NA	NA	Northern	RSA-IC50
PAT-002	2021-05-27	25	2	0.5	NA	NA	Northern	RSA-IC50
PAT-003	2021-06-01	25	2	1.7	3	22.7	Northern	RSA-IC50
PAT-004	2021-06-01	15	2	0.7	2	22.5	Northern	RSA-IC50
PAT-005	2021-06-01	14	1	2.1	2	22.37	Northern	RSA-IC50
PAT-006	2021-06-01	4	1	1.2	2	22.2	Northern	RSA-IC50
PAT-007	2021-06-04	4	1	2.5	3	26.4	Northern	RSA-IC50
PAT-008	2021-06-04	8	2	0.5	3	26.08	Northern	RSA-IC50
PAT-009	2021-06-04	13	2	1.5	3	25.68	Northern	RSA-IC50
PAT-010	2021-06-04	18	1	0.3	2	25.37	Northern	RSA-IC50
PAT-011	2021-06-04	11	2	0.3	2	25.07	Northern	RSA-IC50
PAT-012	2021-06-04	15	1	0.6	5	24.92	Northern	RSA-IC50
PAT-013	2021-06-10	19	2	0.2	2	26.23	Northern	RSA-IC50
PAT-014	2021-06-10	11	2	0.32	2	26.08	Northern	RSA-IC50
PAT-015	2021-06-10	16	1	0.99	2	25.5	Northern	RSA-IC50
PAT-016	2021-06-10	1.42	1	0.97	2	24.95	Northern	RSA-IC50
PAT-017	2021-06-10	4.42	1	6.1	2	24.53	Northern	RSA-IC50
PAT-018	2021-06-10	7	1	0.27	1	24.38	Northern	RSA-IC50
PAT-019	2021-06-10	23	2	1.1	2	24.08	Northern	RSA-IC50
PAT-020	2021-06-14	13	1	1.2	2	27.9	Northern	RSA-IC50
PAT-021	2021-06-14	7	2	1.1	4	26.75	Northern	RSA-IC50
PAT-022	2021-06-14	16	2	1.8	2	25.67	Northern	RSA-IC50
PAT-023	2021-06-14	14	1	2	5	25.5	Northern	RSA-IC50
PAT-024	2021-06-14	4	2	1.3	2	25.08	Northern	RSA-IC50
PAT-025	2021-06-14	9	2	3.8	2	24.5	Northern	RSA-IC50
PAT-026	2021-06-14	9	2	0.9	2	24.42	Northern	RSA-IC50
PAT-027	2021-06-21	11	2	3.1	3	26.25	Northern	RSA-IC50
PAT-028	2021-06-21	13	2	0.2	2	25.43	Northern	RSA-IC50
PAT-029	2021-06-21	8	2	0.25	2	24.7	Northern	RSA-IC50
PAT-030	2021-06-21	3	1	0.96	3	24.53	Northern	RSA-IC50
PAT-031	2021-06-21	4.5	2	0.96	3	24.23	Northern	RSA-IC50
PAT-032	2021-06-29	9	2	0.2	NA	21.57	Northern	RSA-IC50
PAT-033	2021-06-29	43	2	0.5	NA	21.37	Northern	RSA-IC50
PAT-034	2021-06-29	9	2	1.39	NA	20.8	Northern	RSA-IC50
PAT-035	2021-06-29	16	2	0.2	NA	20.63	Northern	RSA-IC50
PAT-036	2021-06-29	12	1	0.32	NA	20.15	Northern	RSA-IC50
PAT-037	2021-07-02	1.17	2	0.91	2	27	Northern	RSA-IC50
PAT-038	2021-07-02	18	2	0.06	2	26.83	Northern	RSA-IC50
PAT-039	2021-07-02	24	2	1.23	2	26.35	Northern	RSA-IC50
PAT-040	2021-07-02	7	1	1.4	2	26	Northern	RSA-IC50
PAT-041	2021-07-02	40	2	0.5	2	25.82	Northern	RSA-IC50
PAT-042	2021-07-05	6	2	0.98	2	25.53	Northern	RSA-IC50
PAT-043	2021-07-05	10	2	0.89	2	24.33	Northern	RSA-IC50
PAT-044	2021-07-05	19	2	0.2	1	NA	Northern	RSA-IC50
PAT-045	2021-07-05	15	1	3.06	2	23.83	Northern	RSA-IC50
PAT-046	2021-07-05	20	2	1.97	2	23.73	Northern	RSA-IC50
PAT-047	2021-07-05	4	1	1.32	3	23.52	Northern	RSA-IC50
PAT-048	2021-07-12	1.17	1	0.4	1	23.03	Northern	RSA-IC50
PAT-049	2021-07-19	1.58	2	3.68	NA	26.33	Northern	RSA-IC50
PAT-050	2021-07-19	0.75	1	7.5	6	26.05	Northern	RSA-IC50
PAT-051	2021-07-19	13	1	1.39	2	24.73	Northern	RSA-IC50
PAT-052	2021-07-19	12	2	2.87	2	24.58	Northern	RSA-IC50
PAT-053	2021-07-19	7	2	1.1	3	24.5	Northern	RSA-IC50
PAT-054	2021-07-26	13	2	0.5	2	27.17	Northern	RSA-IC50
PAT-055	2021-07-26	5	2	1.7	2	27	Northern	RSA-IC50
PAT-056	2021-07-26	5	2	0.6	3	26	Northern	RSA-IC50
PAT-057	2021-07-26	13	1	1.1	4	25.83	Northern	RSA-IC50
PAT-058	2021-07-26	1.92	2	0.7	3	25.35	Northern	RSA-IC50
PAT-059	2021-07-26	1.33	2	0.5	2	25.22	Northern	RSA-IC50
PAT-060	2021-07-26	13	2	0.8	4	25	Northern	RSA-IC50
PAT-061	2021-07-30	14	1	0.98	2	25.75	Northern	RSA-IC50
PAT-062	2021-07-30	3	1	0.46	2	24.73	Northern	RSA-IC50
PAT-063	2021-07-30	11	2	0.34	3	24.28	Northern	RSA-IC50
PAT-064	2021-07-30	1.58	2	0.2	2	24.12	Northern	RSA-IC50
PAT-065	2021-07-30	1.58	2	0.28	2	23.75	Northern	RSA-IC50
PBC-138-22Jun21	2021-06-22	4.5	1	1.53	5	22.67	Eastern	RSA-IC50
PBC-395-19Jul21	2021-07-19	5	1	2.3	3	23.8	Eastern	RSA-IC50
PBC-403-13Jul21	2021-07-14	4	2	2.54	3	22.33	Eastern	RSA-IC50
PBC-463-31May21	2021-05-31	3	1	3.1	2	18.57	Eastern	RSA-IC50
PBC-629-11Jun21	2021-06-11	3	1	3	2	22.92	Eastern	RSA-IC50
TDH-191	2021-06-09	5	2	4	2	26	Eastern	RSA-IC50
TDH-192	2021-06-14	2	1	1.8	2	24.83	Eastern	RSA-IC50
TDH-193	2021-07-14	5	2	2.1	2	22.6	Eastern	RSA-IC50
TDH-194	2021-07-19	6	1	1.6	2	23.07	Eastern	RSA-IC50
TDH-195	2021-08-02	17	2	2.4	2	24.4	Eastern	RSA-IC50
TDH-196	2021-08-16	6	2	2.75	4	24.5	Eastern	RSA-IC50

## Sheet: Table 2
id	all_469Y	all_675V	all_578S	k13.Gly533Ala	crt.Lys76Thr	mdr1.Asn86Tyr	mdr1.Tyr184Phe	mdr1.Asp1246Tyr	mdr_CNV	dhfr.ts.Asn51Ile	dhfr.ts.Cys59Arg	dhfr.ts.Ser108Asn	dhfr.ts.Ile164Leu	dhps.Ala437Gly	dhps.Lys540Glu	dhps.Ala581Gly	pm1_CNV	pm2_CNV	pm3_CNV	region
BUS-019	0	0	0	0	0	0	2	0	1	2	2	2	0	2	2	0	1	1	1	Eastern
BUS-020	0	0	0	0	0	0	0	0	1	2	2	2	0	2	2	0	1	1	1	Eastern
BUS-021	0	0	0	0	0	0	1	0	1	2	2	2	0	2	2	0	1	1	1	Eastern
BUS-022	0	0	0	0	0	0	2	0	1	2	2	2	0	2	2	0	1	1	1	Eastern
BUS-023	0	0	0	0	0	0	1	0	1	2	1	2	1	2	2	0	1	1	1	Eastern
BUS-024	0	0	0	0	0	0	2	0	NA	2	2	2	0	2	2	0	NA	NA	NA	Eastern
BUS-025	2	0	0	0	0	0	2	0	1	2	2	2	0	2	2	0	1	1	1	Eastern
BUS-026	0	0	0	0	0	0	0	0	1	2	2	2	0	2	2	0	1	1	1	Eastern
BUS-027	0	0	0	0	0	0	0	0	1	2	2	2	2	2	2	0	1	1	NA	Eastern
BUS-029	0	0	0	0	0	0	1	0	1	2	2	2	0	2	2	0	1	1	1	Eastern
BUS-030	0	0	0	0	0	0	2	0	1	2	2	2	0	2	2	0	1	1	1	Eastern
BUS-031	0	0	0	0	0	0	0	0	1	2	2	2	0	2	2	0	1	1	1	Eastern
BUS-033	0	0	0	0	0	0	2	0	1	2	0	2	0	2	2	0	1	1	NA	Eastern
BUS-034	0	0	0	0	0	0	1	0	1	2	2	2	0	2	2	1	NA	NA	NA	Eastern
BUS-035	0	0	0	0	0	0	2	0	NA	2	2	2	0	2	2	0	NA	NA	NA	Eastern
BUS-036	0	0	0	0	0	0	1	0	1	2	2	2	0	2	2	1	1	1	NA	Eastern
BUS-037	NA	NA	NA	NA	NA	NA	NA	NA	NA	NA	NA	NA	NA	NA	NA	NA	NA	NA	NA	Eastern
BUS-038	NA	NA	NA	NA	NA	NA	NA	NA	NA	NA	NA	NA	NA	NA	NA	NA	NA	NA	NA	Eastern
BUS-039	NA	NA	NA	NA	NA	NA	NA	NA	NA	NA	NA	NA	NA	NA	NA	NA	NA	NA	NA	Eastern
BUS-040	0	0	0	0	0	0	2	0	1	2	2	2	0	2	2	0	1	1	NA	Eastern
BUS-041	0	0	0	0	0	0	2	0	1	2	2	2	0	2	2	0	NA	NA	NA	Eastern
BUS-042	0	0	0	0	NA	0	2	0	NA	2	2	2	0	2	2	0	NA	NA	NA	Eastern
BUS-043	0	0	0	0	0	0	1	0	1	2	2	2	0	2	2	0	1	1	1	Eastern
BUS-045	0	0	0	0	0	0	2	0	1	2	2	2	2	2	2	0	1	1	1	Eastern
BUS-047	0	0	0	0	0	0	2	2	1	2	2	2	0	2	2	0	NA	NA	NA	Eastern
BUS-049	0	0	0	0	0	0	0	0	1	2	2	2	0	2	2	0	1	1	1	Eastern
BUS-050	0	0	0	0	0	0	0	0	1	2	2	2	0	2	2	0	1	1	1	Eastern
BUS-051	0	0	0	0	0	0	2	0	1	2	2	2	0	2	2	0	1	1	1	Eastern
BUS-052	0	0	0	0	0	0	1	0	1	2	1	2	0	2	2	0	1	1	1	Eastern
BUS-053	0	0	0	0	0	0	2	0	1	2	2	2	0	2	2	0	1	1	1	Eastern
BUS-054	0	0	0	0	0	0	1	0	1	2	2	2	0	2	2	1	1	1	1	Eastern
PAT-002	NA	NA	NA	NA	NA	NA	NA	NA	NA	NA	NA	NA	NA	NA	NA	NA	NA	NA	NA	Northern
PAT-003	1	0	0	0	0	0	1	0	1	2	2	2	0	2	2	0	1	1	1	Northern
PAT-004	1	0	0	0	0	0	0	0	NA	2	2	NA	0	2	2	0	NA	NA	NA	Northern
PAT-005	0	0	0	0	0	0	0	0	1	2	2	2	0	2	2	0	1	1	1	Northern
PAT-006	0	0	0	0	0	0	1	0	1	2	2	2	0	2	2	0	1	NA	NA	Northern
PAT-007	0	0	0	0	0	0	0	0	1	2	2	2	0	2	1	0	1	1	1	Northern
PAT-008	1	0	0	0	0	0	1	0	1	2	2	2	0	2	2	0	1	NA	NA	Northern
PAT-009	0	0	0	0	0	0	2	0	1	2	2	2	0	2	2	0	1	1	1	Northern
PAT-010	0	0	0	0	NA	NA	2	0	NA	2	2	NA	0	NA	NA	0	NA	NA	NA	Northern
PAT-012	1	0	0	0	0	0	1	0	1	2	2	2	0	1	1	0	1	1	NA	Northern
PAT-014	0	0	1	1	0	0	2	0	1	2	1	2	0	2	2	0	NA	NA	NA	Northern
PAT-015	0	0	0	0	0	0	0	0	1	2	2	2	0	2	2	0	1	1	1	Northern
PAT-016	0	0	0	0	0	0	2	0	1	2	2	2	0	2	2	0	1	NA	NA	Northern
PAT-017	0	0	0	0	0	0	2	0	1	2	2	2	0	2	2	0	1	1	1	Northern
PAT-018	0	0	0	0	NA	0	2	0	NA	NA	NA	NA	0	NA	2	0	NA	NA	NA	Northern
PAT-019	0	0	0	0	0	0	2	0	1	2	2	2	0	2	2	0	1	1	1	Northern
PAT-020	0	0	0	0	0	0	2	0	1	2	2	2	0	2	2	0	1	1	1	Northern
PAT-021	0	1	0	0	0	0	1	0	1	2	1	2	0	2	2	0	1	1	1	Northern
PAT-022	2	0	0	0	0	0	0	0	1	2	2	2	0	2	2	0	1	1	1	Northern
PAT-023	0	0	0	0	0	0	0	0	1	2	1	2	0	2	2	0	1	1	1	Northern
PAT-024	0	0	0	0	0	0	1	0	1	2	2	2	0	2	2	0	1	1	1	Northern
PAT-025	2	0	0	0	0	0	1	0	1	2	2	2	0	2	2	0	1	1	1	Northern
PAT-026	2	0	0	0	NA	NA	NA	NA	NA	NA	NA	NA	NA	NA	NA	NA	NA	NA	NA	Northern
PAT-027	1	0	0	0	0	0	NA	0	1	2	2	2	0	1	1	0	1	1	1	Northern
PAT-028	0	0	0	0	0	0	2	0	NA	2	0	2	0	2	2	0	NA	NA	NA	Northern
PAT-029	0	0	0	0	NA	0	0	0	1	2	2	2	0	2	2	2	1	NA	NA	Northern
PAT-030	0	0	0	0	0	0	1	0	1	2	2	2	0	2	2	0	1	1	1	Northern
PAT-033	NA	NA	NA	NA	NA	NA	NA	NA	NA	NA	NA	NA	NA	NA	NA	NA	NA	NA	NA	Northern
PAT-034	NA	NA	NA	NA	NA	NA	NA	NA	NA	NA	NA	NA	NA	NA	NA	NA	NA	NA	NA	Northern
PAT-036	NA	NA	NA	NA	NA	NA	NA	NA	NA	NA	NA	NA	NA	NA	NA	NA	NA	NA	NA	Northern
PAT-037	2	0	0	0	0	0	2	0	NA	2	2	2	0	2	2	0	NA	1	NA	Northern
PAT-038	0	0	0	0	0	0	0	0	1	2	2	2	0	2	2	0	NA	NA	NA	Northern
PAT-039	2	0	0	0	NA	0	0	0	NA	2	2	2	NA	NA	2	0	NA	NA	NA	Northern
PAT-040	2	0	0	0	0	0	0	0	1	2	2	2	2	2	2	0	1	1	NA	Northern
PAT-041	0	0	0	0	NA	0	0	NA	NA	2	2	NA	NA	2	2	0	NA	NA	NA	Northern
PAT-042	0	0	0	0	NA	0	2	0	NA	2	2	2	0	2	2	0	NA	NA	NA	Northern
PAT-043	2	0	0	0	NA	0	2	0	NA	2	0	2	0	2	2	0	NA	NA	NA	Northern
PAT-045	0	1	0	0	0	0	2	0	NA	2	2	2	0	2	2	0	NA	1	NA	Northern
PAT-046	2	0	0	0	0	0	0	0	1	2	2	2	0	2	2	0	NA	1	NA	Northern
PAT-047	0	0	0	0	NA	NA	NA	NA	NA	NA	NA	NA	NA	NA	NA	0	NA	NA	NA	Northern
PAT-048	0	2	0	0	NA	NA	NA	NA	NA	NA	NA	NA	NA	NA	NA	0	NA	NA	NA	Northern
PAT-049	0	0	0	NA	NA	NA	NA	NA	NA	NA	NA	NA	NA	NA	NA	NA	NA	NA	NA	Northern
PAT-050	1	1	0	0	0	0	1	0	1	2	2	2	0	1	1	0	1	1	1	Northern
PAT-051	0	0	0	0	0	0	0	0	1	2	2	2	2	0	0	0	NA	1	NA	Northern
PAT-052	0	0	0	0	0	0	2	0	1	2	2	2	0	2	2	2	1	1	NA	Northern
PAT-053	1	1	0	0	0	0	1	0	NA	2	1	2	0	2	2	0	NA	NA	NA	Northern
PAT-054	0	0	0	0	0	0	2	0	1	2	2	2	0	0	2	0	1	1	1	Northern
PAT-055	0	0	0	0	0	0	2	0	1	2	1	2	0	2	2	0	1	1	1	Northern
PAT-056	0	1	0	0	0	0	2	0	1	2	2	2	0	2	2	0	1	1	1	Northern
PAT-057	1	0	0	0	0	0	1	0	1	2	2	2	0	1	1	0	1	1	1	Northern
PAT-058	1	0	0	0	0	0	1	0	1	2	1	2	0	2	2	0	1	1	NA	Northern
PAT-059	0	0	0	0	0	0	1	0	NA	2	2	2	0	2	2	0	NA	NA	NA	Northern
PAT-060	0	1	0	0	0	0	1	0	1	2	2	2	0	2	2	0	1	1	NA	Northern
PAT-061	2	0	0	0	0	0	0	0	1	2	2	2	0	2	2	0	1	1	1	Northern
PAT-062	0	0	0	0	0	0	2	0	1	2	2	2	0	2	2	0	1	1	1	Northern
PAT-063	0	0	0	0	0	0	1	0	1	2	2	2	0	1	1	0	1	1	1	Northern
PAT-065	0	0	0	0	0	0	1	0	1	2	2	2	0	2	2	0	1	1	NA	Northern
PBC-138-22Jun21	0	0	0	0	0	0	1	0	1	2	2	2	0	2	2	0	1	1	1	Eastern
PBC-395-19Jul21	0	0	0	0	0	0	1	0	1	2	2	2	0	2	2	0	1	1	1	Eastern
PBC-403-13Jul21	0	0	1	0	0	0	1	0	NA	2	2	2	0	2	2	0	NA	NA	NA	Eastern
PBC-463-31May21	0	0	0	0	0	0	0	0	1	2	2	2	0	2	2	0	1	1	1	Eastern
PBC-629-11Jun21	0	0	0	0	0	0	2	0	1	2	2	2	0	2	2	0	1	1	1	Eastern
TDH-191	0	2	0	0	0	0	0	0	1	2	2	2	2	2	2	0	1	1	1	Eastern
TDH-192	0	0	0	0	0	0	1	0	1	2	2	2	0	2	2	0	1	1	1	Eastern
TDH-193	0	0	0	0	0	0	2	1	1	2	2	2	0	2	2	0	1	1	1	Eastern
TDH-194	0	0	0	0	0	0	1	NA	NA	2	2	2	0	2	2	0	NA	NA	NA	Eastern
TDH-195	0	0	0	0	0	0	2	0	1	2	2	2	0	2	2	0	1	1	1	Eastern
TDH-196	0	0	0	0	0	0	1	0	1	2	2	2	0	2	2	0	1	1	1	Eastern

## Sheet: Table 3
id	LM	CQ	DAQ	PQ	MQ	DHA	PD	region
BUS-019	6.182	9.91	7.846	4.869	24.66	0.9933	0.3349	Eastern
BUS-020	4.618	9.296	5.382	7.931	7.499	0.4827	1.249	Eastern
BUS-021	5.546	8.575	2.669	6.333	7.354	1.088	0.214	Eastern
BUS-022	5.327	6.08	3.228	1.603	18.2	1.443	0.2137	Eastern
BUS-023	8.525	10.92	7.547	3.521	9.857	2.351	1.386	Eastern
BUS-025	8.184	8.664	7.484	2.02	8.933	2.7	0.7445	Eastern
BUS-026	4.716	15.58	9.01	17.89	9.747	1.902	1.379	Eastern
BUS-027	4.741	19.31	8.507	16.96	14.21	2.336	0.8329	Eastern
BUS-029	2.906	7.695	11.5	7.856	8.679	1.959	1.342	Eastern
BUS-030	4.031	7.897	3.157	8.03	2.105	1.14	0.4428	Eastern
BUS-031	5.214	9.177	4.215	11.87	6.101	1.481	0.5857	Eastern
BUS-033	13.03	11.33	8.544	5.148	10.57	1.648	1.391	Eastern
BUS-034	15.21	10.08	9.082	5.324	17.89	2.397	0.7829	Eastern
BUS-035	9.144	8.485	6.972	1.886	14.04	2.791	0.6828	Eastern
BUS-036	7.041	7.777	3.845	2.047	12.17	2.114	0.4696	Eastern
BUS-040	5.295	10.54	6.888	7.852	8.294	1.109	0.7767	Eastern
BUS-041	7.277	12.27	7.779	4.971	13.93	2.664	0.6265	Eastern
BUS-042	8.915	13.24	6.435	5.402	15.62	3.337	0.5145	Eastern
BUS-043	13.85	9.7	7.345	6.307	12.91	5.426	1.03	Eastern
BUS-045	6.727	7.713	9.913	1.629	13.1	0.5433	0.5165	Eastern
BUS-047	11.36	31.79	7.991	4.412	12.46	0.881	1.714	Eastern
BUS-049	4.358	13.56	8.399	4.733	7.581	0.3533	1.518	Eastern
BUS-050	4.934	8.723	7.389	4.109	5.765	1.069	1.406	Eastern
BUS-051	16.18	6.409	8.533	4.474	6.934	0.6572	2.08	Eastern
BUS-052	4.669	7.965	7.488	4.33	5.969	1.812	1.404	Eastern
BUS-053	6.968	10.06	17.74	9.412	8.708	0.6436	5.483	Eastern
BUS-054	8.146	11.19	8.617	4.037	8.123	0.4057	2.434	Eastern
PAT-004	4.648	13.19	11.4	54.85	9.131	0.9091	1.337	Northern
PAT-005	13.74	11.93	6.56	3.26	27.08	3.87	0.43	Northern
PAT-006	5.34	11.29	8.68	5.56	5.86	1.07	1.43	Northern
PAT-007	7.8	11.9	6.5	1.87	14.13	2.58	0.72	Northern
PAT-008	48.49	20.26	10.68	3.56	35.82	5.63	2.7	Northern
PAT-009	12.11	14.36	9.99	4.09	14.64	3.01	1.71	Northern
PAT-012	9.03	11.86	5.25	2.82	26.07	3.34	0.54	Northern
PAT-015	35.24	10.7	11.58	4.616	14.54	4.325	4.33	Northern
PAT-016	14.61	7.007	4.691	1.615	6.751	1.615	0.5933	Northern
PAT-017	12.31	9.54	9.89	4.17	10.09	3.44	0.91	Northern
PAT-019	14.08	8.74	6.89	4.16	12.11	3.59	1.05	Northern
PAT-020	6.63	10.58	5.19	6.77	2.24	1.31	0.29	Northern
PAT-021	14.69	14.3	7.31	11.13	11.55	2.58	0.72	Northern
PAT-022	16.81	14.63	8.12	9.58	18.2	3.45	0.4	Northern
PAT-023	37.88	15.07	12.27	7.23	7.39	1.75	2.42	Northern
PAT-024	20	15.1	12.22	8.81	10.94	2.31	2.67	Northern
PAT-025	14.88	8.08	6.76	6.63	17.23	4.17	0.44	Northern
PAT-026	36.91	17.08	10.14	8.29	15.81	2.09	0.74	Northern
PAT-027	44.32	18.26	24.75	14.81	6.97	3.66	5.9	Northern
PAT-029	10.3	249.8	33.03	10.63	7.7	1.52	5.6	Northern
PAT-030	18.44	11.86	12.31	9.14	6.82	5.8	2.18	Northern
PAT-033	89.91	22.68	12.5	9.42	28.62	2.54	4.75	Northern
PAT-034	19.86	12.07	11.05	4.19	3.46	1.15	2.57	Northern
PAT-036	16.02	8.62	4.72	2	4	0.78	0.62	Northern
PAT-037	43.25	10.98	14.11	17.93	38.59	6.91	4.19	Northern
PAT-038	41.09	11.02	12.21	5.88	21.56	1.84	4.76	Northern
PAT-039	5.98	8.04	10.58	6.26	9.62	2.15	1.77	Northern
PAT-040	11.2	5.36	4.43	2.08	4.08	0.97	0.24	Northern
PAT-042	22.27	13.43	9.28	7.79	11.1	5.43	0.44	Northern
PAT-043	14.65	9.9	7.2	2.94	8.51	2.79	0.35	Northern
PAT-045	31.7	9.66	10.94	6.34	23.43	5.87	1.9	Northern
PAT-046	23.03	9.48	9.1	4.8	4.69	1.16	1.33	Northern
PAT-047	15.34	7.53	5.82	6.71	14.65	4.14	0.32	Northern
PAT-049	5.66	7.81	6.86	4.85	18.31	2.59	0.43	Northern
PAT-050	11.76	11.32	10.09	12.36	20.32	4.85	1.28	Northern
PAT-051	9.04	8.72	8.19	7.13	19.89	5.72	0.48	Northern
PAT-052	8.48	12.88	8.39	13.85	17.08	4.74	0.58	Northern
PAT-053	12.36	8.75	10.25	9.08	20.66	5.17	1.78	Northern
PAT-054	13.34	13.88	10.41	11.69	14.09	1.14	4.14	Northern
PAT-055	14.73	9.88	6.97	5.58	8.89	1.33	1.17	Northern
PAT-056	13.62	9.49	10.92	6.83	7.26	0.7	1.91	Northern
PAT-057	9.39	10.94	8.93	5.15	10.37	0.9	1.08	Northern
PAT-058	13.49	10.49	5.69	5.28	6.93	1.18	2.27	Northern
PAT-059	8.44	9.52	4.97	9.38	7.35	0.55	1.25	Northern
PAT-060	15.34	8.31	9.66	7.64	15.24	0.72	2.16	Northern
PAT-061	12.37	9.88	3.38	6.29	12.12	1.18	0.49	Northern
PAT-062	25.33	21.75	10.75	7.6	16.22	1.12	2.65	Northern
PAT-063	75.28	18.1	15.99	9.71	25.92	2.06	3.05	Northern
PAT-065	20.82	14.61	8.13	6.9	10.04	1.22	2.54	Northern
PBC-138-22Jun21	5.651	10.59	6.019	3.765	3.009	2.768	0.9559	Eastern
PBC-395-19Jul21	5.657	9.49	5.984	7.114	11.5	2.34	0.554	Eastern
PBC-403-13Jul21	5.341	10.66	7.148	13.23	6.839	2.653	0.5486	Eastern
PBC-463-31May21	4.172	7.32	7.846	5.123	4.802	0.8004	1.393	Eastern
PBC-629-11Jun21	4.162	8.098	4.668	2.052	1.442	1.268	0.4676	Eastern
TDH-191	15.97	11.88	9.461	5.573	8.907	1.399	1.832	Eastern
TDH-192	11.31	17.44	10.47	14.22	6.457	0.9455	2.111	Eastern
TDH-193	11.4	18.98	10.97	9.423	10.08	1.752	1.81	Eastern
TDH-194	11.28	13.23	12.12	9.341	7.99	1.578	1.616	Eastern
TDH-195	8.088	13.47	7.616	8.351	8.456	0.6092	0.5975	Eastern
TDH-196	10.17	15.36	9.279	7.26	6.758	0.764	4.971	Eastern

[truncated: 1 more sheets: Table 4]
